# Supplementary material for: Multiple Lineages of Nematode-Wolbachia Symbiosis in Supergroup F and Convergent Loss of Bacterioferritin in Filarial Wolbachia
Source: Genome Biol Evol. 2023 May 8;15(5):evad073. doi: 10.1093/gbe/evad073 (PMC10195089; doi:10.1093/gbe/evad073)
Supplement: evad073_Supplementary_Data [file evad073_supplementary_data.zip]

Archive with 2 entries (2 files):
- Supp-Tables-S1-to-S9.GBE.v10.xlsx
- Supp-Figures.v10.pdf
