# Supplementary material for: Multiple Lineages of Nematode-Wolbachia Symbiosis in Supergroup F and Convergent Loss of Bacterioferritin in Filarial Wolbachia
Source: Genome Biol Evol. 2023 May 8;15(5):evad073. doi: 10.1093/gbe/evad073 (PMC10195089; doi:10.1093/gbe/evad073)
Supplement: evad073_Supplementary_Data [file evad073_supplementary_data.zip › Supp-Tables-S1-to-S9.GBE.v10.xlsx]

## Sheet: Table S1
Table S1 : Wolbachia genomes used for comparative and phylogenomic analyses
SerialNum	ShortName_strainName	Supergroup	AssemblyID	RefsEqID	Genome Complete	Number of scaffolds	Included in orthology and refined phylogenomic tree analysis	Wolbchia Full Name	Host	Host Phylum	Host_common_name	SerialNum when sorted by Accession
1	wAeae_GV_2018_4	A	ASM1789624v1	GCF_017896245.1	yes	1	no	Wolbachia endosymbiont of Aedes aegypti isolate GV_2018_4 chromosome, complete genome	Aedes aegypti	Arthropod	yellow fever mosquito	110
2	wAeae_GV_2018_3	A	ASM1789626v1	GCF_017896265.1	yes	1	no	Wolbachia endosymbiont of Aedes aegypti isolate GV_2018_3 chromosome, complete genome	Aedes aegypti	Arthropod	yellow fever mosquito	111
3	wAeae_GV_2018_6	A	ASM1789628v1	GCF_017896285.1	yes	1	no	Wolbachia endosymbiont of Aedes aegypti isolate GV_2018_6 chromosome, complete genome	Aedes aegypti	Arthropod	yellow fever mosquito	112
4	wAeae_GV_2018_5	A	ASM1789630v1	GCF_017896305.1	yes	1	no	Wolbachia endosymbiont of Aedes aegypti isolate GV_2018_5 chromosome, complete genome	Aedes aegypti	Arthropod	yellow fever mosquito	113
5	wAeae_GV_2018_7	A	ASM1789632v1	GCF_017896325.1	yes	1	yes	Wolbachia endosymbiont of Aedes aegypti isolate GV_2018_7 chromosome, complete genome	Aedes aegypti	Arthropod	yellow fever mosquito	114
6	wAeae_GV_2018_2	A	ASM1789634v1	GCF_017896345.1	yes	1	no	Wolbachia endosymbiont of Aedes aegypti isolate GV_2018_2 chromosome, complete genome	Aedes aegypti	Arthropod	yellow fever mosquito	115
7	wAeae_GV_2018_1	A	ASM1789636v1	GCF_017896365.1	yes	1	yes	Wolbachia endosymbiont of Aedes aegypti isolate GV_2018_1 chromosome, complete genome	Aedes aegypti	Arthropod	yellow fever mosquito	116
8	wAno62	A	ASM1433353v1	GCF_014333535.1	no	96	yes	Wolbachia pipientis strain Ano62 of Anoplolepis gracilipes	Anoplolepis gracilipes	Arthropod	Yellow crazy ant	95
9	wAdent	A	ASM1082070v1	GCF_010820705.1	no	60	yes	Wolbachia pipientis strain wAdent of Apterostigma dentigerum	Apterostigma dentigerum	Arthropod	New world ants	68
10	wCobs-BR2009-alpha	A	WoCaobscurior_wCobs-BR2009-alpha_v1.0	GCF_902713635.1	yes	1	yes	Wolbachia endosymbiont of Cardiocondyla obscurior strain wCobs-BR2009-alpha, whole genome shotgun sequence	Cardiocondyla obscurior	Arthropod	Old world ant	120
11	wCobs-JP2010-OypB	A	WoCaobscurior_wCobs-JP2010-OypB_v1.0	GCF_902713645.1	yes	1	yes	Wolbachia endosymbiont of Cardiocondyla obscurior strain wCobs-JP2010-OypB, whole genome shotgun sequence	Cardiocondyla obscurior	Arthropod	Old world ant	121
12	wCauA	A	ASM654229v1	GCF_006542295.1	yes	1	yes	Wolbachia endosymbiont of Carposina sasakii isolate wCauA chromosome, complete genome	Carposina sasakii	Arthropod	peach fruit moth	58
13	wCsol_MIAO	A	ASM1786915v1	GCF_017869155.1	yes	1	yes	Wolbachia endosymbiont of Ceratosolen solmsi isolate MIAOwCsol chromosome	Ceratosolen solmsi	Arthropod	Fig wasp	108
14	wDacA	A	ASM164802v1	GCA_001648025.1	no	157	yes	Wolbachia endosymbiont of Dactylopius coccus	Dactylopius coccus	Arthropod	Cochineal insect	123
15	wAna	A	ASM16747v1	GCF_000167475.1	no	464	no	Wolbachia endosymbiont of Drosophila ananassae isolate wAna	Drosophila annanasse	Arthropod	Fruit-fly	6
16	wAna_India	A	ASM367136v1	GCF_003671365.1	no	121	no	Wolbachia endosymbiont of Drosophila ananassae strain wAna_India	Drosophila annanasse	Arthropod	Fruit-fly	44
17	wAna_Indonesia	A	ASM367137v1	GCF_003671375.1	no	122	no	Wolbachia endosymbiont of Drosophila ananassae strain wAna_Indonesia	Drosophila annanasse	Arthropod	Fruit-fly	45
18	wAna_Hawaii	A	ASM367140v1	GCF_003671405.1	no	129	no	Wolbachia endosymbiont of Drosophila ananassae strain wAna_Hawaii	Drosophila annanasse	Arthropod	Fruit-fly	46
19	wAna_w2.1	A	ASM803321v1	GCF_008033215.1	yes	1	yes	Wolbachia endosymbiont of Drosophila ananassae strain W2.1 chromosome, complete genome	Drosophila annanasse	Arthropod	Fruit-fly	64
20	wAra	A	ASM1412965v1	GCF_014129655.1	no	10	yes	Wolbachia pipientis isolate wAra of Drosophila arawakana	Drosophila arawakana	Arthropod	Fruit-fly	93
21	wDaura	A	ASM1791617v1	GCF_017916175.1	no	116	no	Wolbachia endosymbiont of Drosophila auraria strain SP11-11	Drosophila auraria	Arthropod	Fruit-fly	118
22	wBai	A	ASM1412960v1	GCF_014129605.1	no	26	yes	Wolbachia pipientis isolate wBai of Drosophila baimaii	Drosophila baimaii	Arthropod	Fruit-fly	90
23	wBic	A	ASM1412964v1	GCF_014129645.1	no	24	yes	Wolbachia pipientis isolate wBic of Drosophila bicornuta	Drosophila bicornuta	Arthropod	Fruit-fly	92
24	wBif	A	ASM1412968v1	GCF_014129685.1	no	17	yes	Wolbachia pipientis isolate wBif of Drosophila bifasciata	Drosophila bifasciata	Arthropod	Fruit-fly	94
25	wBor	A	ASM1412961v1	GCF_014129615.1	no	16	no	Wolbachia pipientis isolate wBor of Drosophila borealis	Drosophila borealis	Arthropod	Fruit-fly	91
26	wInc_Cu	A	ASM175856v1	GCF_001758565.1	yes	1	yes	Wolbachia endosymbiont of Drosophila incompta strain wInc_Cu chromosome	Drosophila incompta	Arthropod	Fruit-fly	31
27	wMel	A	ASM802v1	GCF_000008025.1	yes	1	yes	Wolbachia endosymbiont of Drosophila melanogaster, complete sequence	Drosophila melanogaster	Arthropod	Fruit-fly	1
28	wMelPop	A	wMelPop	GCF_000475015.1	no	25	no	Wolbachia pipientis wMelPop	Drosophila melanogaster	Arthropod	Fruit-fly	16
29	wMel_AMD	A	ASM290744v1	GCF_002907445.1	no	179	no	Wolbachia sp. wMel_AMD of Drosophila melanogaster	Drosophila melanogaster	Arthropod	Fruit-fly	41
30	wMel_KL	A	ASM290752v1	GCF_002907525.1	no	179	no	Wolbachia sp. wMel_KL	Drosophila melanogaster	Arthropod	Fruit-fly	42
31	wMel_N25	A	ASM797168v1	GCF_007971685.1	yes	1	no	Wolbachia pipientis strain wMel_N25 chromosome, complete genome	Drosophila melanogaster	Arthropod	Fruit-fly	61
32	wMel_I23	A	ASM797259v1	GCF_007972595.1	yes	1	no	Wolbachia pipientis strain wMel_I23 chromosome, complete genome	Drosophila melanogaster	Arthropod	Fruit-fly	62
33	wMel_ZH26	A	ASM797274v1	GCF_007972745.1	yes	1	no	Wolbachia pipientis strain wMel_ZH26 chromosome, complete genome	Drosophila melanogaster	Arthropod	Fruit-fly	63
34	wMelCS_Berkeley	A	ASM1435433v1	GCF_014354335.1	no	89	no	Wolbachia endosymbiont of Drosophila melanogaster strain wMelCS isolate CSBerkeley	Drosophila melanogaster	Arthropod	Fruit-fly	97
35	wMel_PC75	A	ASM1435434v1	GCF_014354345.1	no	76	no	Wolbachia endosymbiont of Drosophila melanogaster strain wMel isolate PC75	Drosophila melanogaster	Arthropod	Fruit-fly	98
36	wMelpop_ASM1658432v1	A	ASM1658432v1	GCF_016584325.1	yes	1	no	Wolbachia endosymbiont of Drosophila melanogaster isolate wMelpop chromosome, complete genome	Drosophila melanogaster	Arthropod	Fruit-fly	102
37	wMelPop2_ASM1658435v1	A	ASM1658435v1	GCF_016584355.1	yes	1	no	Wolbachia endosymbiont of Drosophila melanogaster isolate wMelPop2 chromosome, complete genome	Drosophila melanogaster	Arthropod	Fruit-fly	103
38	wMelOctoless	A	ASM1658437v1	GCF_016584375.1	yes	1	no	Wolbachia endosymbiont of Drosophila melanogaster isolate wMelOctoless chromosome, complete genome	Drosophila melanogaster	Arthropod	Fruit-fly	104
39	wMelCS_b	A	ASM1658440v1	GCF_016584405.1	yes	1	no	Wolbachia endosymbiont of Drosophila melanogaster isolate wMelCS_b chromosome, complete genome	Drosophila melanogaster	Arthropod	Fruit-fly	105
40	wMel_ASM1658442v1	A	ASM1658442v1	GCF_016584425.1	yes	1	no	Wolbachia endosymbiont of Drosophila melanogaster isolate wMel chromosome, complete genome	Drosophila melanogaster	Arthropod	Fruit-fly	106
41	wMel_FFD25	A	ASM1791615v1	GCF_017916155.1	no	89	no	Wolbachia endosymbiont of Drosophila melanogaster strain FFD25	Drosophila melanogaster	Arthropod	Fruit-fly	117
42	wNeo	A	ASM1412953v1	GCF_014129535.1	no	19	yes	Wolbachia pipientis isolate wNeo of Drosophila neotestacea	Drosophila neotestacea	Arthropod	Fruit-fly	88
43	wNik	A	ASM1410745v1	GCF_014107455.1	yes	1	yes	Wolbachia pipientis isolate wNik of Drosophila nikananu	Drosophila nikananu	Arthropod	Fruit-fly	84
44	wOrie	A	ASM1412956v1	GCF_014129565.1	no	19	no	Wolbachia pipientis isolate wOrie of Drosophila orientacea	Drosophila orientacea	Arthropod	Fruit-fly	89
45	wRec	A	ASM74243v1	GCF_000742435.1	no	43	yes	Wolbachia pipientis strain wRec	Drosophila recens	Arthropod	Fruit-fly	20
46	wDsa	A	ASM586209v1	GCF_005862095.1	no	300	no	Wolbachia endosymbiont of Drosophila santomea strain wSan	Drosophila santomea	Arthropod	Fruit-fly	54
47	wSh	A	ASM1435431v1	GCF_014354315.1	no	83	no	Wolbachia endosymbiont of Drosophila sechellia strain wSh isolate LD15	Drosophila sechellia	Arthropod	Fruit-fly	96
48	wRi	A	ASM2228v1	GCF_000022285.1	yes	1	yes	Wolbachia sp. wRi Drosophila simulans Riverside	Drosophila simulans	Arthropod	Fruit-fly	3
49	wHa	A	ASM37660v1	GCF_000376605.1	yes	1	yes	Wolbachia endosymbiont of Drosophila simulans wHa, complete sequence	Drosophila simulans	Arthropod	Fruit-fly	15
50	wRi_ASM290740v1	A	ASM290740v1	GCF_002907405.1	no	202	no	Wolbachia sp. wRi of Drosophila simulans Riverside	Drosophila simulans	Arthropod	Fruit-fly	40
51	wStv	A	ASM1410747v1	GCF_014107475.1	yes	1	yes	Wolbachia pipientis isolate wStv of Drosophila sturtevanti	Drosophila sturtevanti	Arthropod	Fruit-fly	85
52	wSpc	A	ASM230052v1	GCF_002300525.1	no	106	no	Wolbachia endosymbiont of Drosophila subpulchrella strain wSpc	Drosophila subpulchrella	Arthropod	Fruit-fly	36
53	wSuzi_valsugana	A	ASM33379v2	GCF_000333795.1	yes	1	yes	Wolbachia endosymbiont str. valsugana of Drosophila suzukii strain valsugana, whole genome shotgun sequence	Drosophila suzukii	Arthropod	Fruit-fly	13
54	wDte	A	ASM586213v1	GCF_005862135.1	no	122	no	Wolbachia endosymbiont of Drosophila teissieri strain wTei_cascade_4_2	Drosophila teissieri	Arthropod	Fruit-fly	56
55	wTri-2	A	ASM1412951v1	GCF_014129515.1	no	9	no	Wolbachia pipientis isolate wTri-2 of Drosophila triauraria	Drosophila triauraria	Arthropod	Fruit-fly	86
56	wTro	A	ASM1412952v1	GCF_014129525.1	no	13	no	Wolbachia pipientis isolate wTro of Drosophila tropicalis	Drosophila tropicalis	Arthropod	Fruit-fly	87
57	wYak	A	ASM586211v1	GCF_005862115.1	no	118	yes	Wolbachia endosymbiont of Drosophila yakuba strain wYak_CY17C	Drosophila yakuba	Arthropod	Fruit-fly	55
58	wGmm	A	wGmm_version4	GCF_000689175.1	no	201	yes	Wolbachia endosymbiont of Glossina morsitans morsitans	Glossina morsitans	Arthropod	Tsetse-fly	18
59	wIrr	A	ASM973275v1	GCF_009732755.1	yes	1	yes	Wolbachia pipientis strain wIrr chromosome, complete genome	Haematobia irritans irritans	Arthropod	Horn fly	67
60	wKgib_MIAO-Lgi1	A	ASM1603164v1	GCF_016031645.1	no	3	no	Wolbachia endosymbiont of Kradibia gibbosae strain MIAO-Lgi1	Kradibia gibbosae	Arthropod	Fig wasp	101
61	wUni_1.0	A	wUni_1.0	GCF_000174095.1	no	256	no	Wolbachia endosymbiont of Muscidifurax uniraptor isolate wUni	Muscidifurax uniraptor	Arthropod	Endoparasitoid wasp	7
62	wUni	A	ASM198363v1	GCF_001983635.1	no	130	yes	Wolbachia pipientis wUni of Muscidifurax uniraptor	Muscidifurax uniraptor	Arthropod	Endoparasitoid wasp	34
63	wNon_OneA1	A	ASM901293v1	GCF_009012935.1	no	47	yes	Wolbachia endosymbiont of Nasonia oneida strain wOneA1	Nasonia oneida	Arthropod	Parasitoid wasp	66
64	wVitA	A	ASM198361v1	GCF_001983615.1	no	142	yes	Wolbachia pipientis wVitA of Nasonia vitripennis	Nasonia vitripennis	Arthropod	Parasitoid wasp	33
65	wNfe	A	ASM167578v1	GCF_001675785.1	no	231	yes	Wolbachia endosymbiont of Nomada ferruginata strain wNfe	Nomada ferruginata	Arthropod	Nomad bee	29
66	wNfla	A	ASM167569v1	GCF_001675695.1	no	167	yes	Wolbachia endosymbiont of Nomada flava strain wNfla	Nomada flava	Arthropod	Nomad bee	26
67	wNleu	A	ASM167571v1	GCF_001675715.1	no	182	yes	Wolbachia endosymbiont of Nomada leucophthalma strain wNleu	Nomada leucophthalma	Arthropod	Nomad bee	27
68	wNpa	A	ASM167577v1	GCF_001675775.1	no	191	yes	Wolbachia endosymbiont of Nomada panzeri strain wNpa	Nomada panzeri	Arthropod	Nomad bee	28
69	wCin2USA1	A	ASM1760424v1	GCF_017604245.1	yes	1	yes	Wolbachia pipientis strain wCin2USA1 chromosome, complete genome	Rhagoletis cingulata	Arthropod	Cherry fruit fly	107
70	wWpum	A	ASM1786928v1	GCF_017869285.1	yes	1	yes	Wolbachia endosymbiont of Wiebesia pumilae isolate MIAOwWpum chromosome, complete genome	Wiebesia pumilae	Arthropod	Fig wasp	109
71	wAlbB_Mavingui	B	ASM24241v3	GCF_000242415.2	no	156	no	Wolbachia pipientis wAlbB, whole genome shotgun sequence	Aedes albopictus	Arthropod	Asian tiger mosquito	9
72	wAlbB_HN2016	B	ASM237484v2	GCF_002374845.2	yes	1	no	Wolbachia pipientis strain wAlbB-HN2016 chromosome, complete genome	Aedes albopictus	Arthropod	Asian tiger mosquito	38
73	wAlbB_FL2016	B	ASM237914v2	GCF_002379145.2	yes	1	no	Wolbachia pipientis strain wAlbB-FL2016 chromosome, complete genome	Aedes albopictus	Arthropod	Asian tiger mosquito	39
74	wAlbB	B	ASM417128v1	GCF_004171285.1	yes	1	yes	Wolbachia pipientis wAlbB chromosome, complete genome	Aedes albopictus	Arthropod	Asian tiger mosquito	48
75	wAlbB_LeftSeq	B	ASM479541v1	GCF_004795415.1	no	20	no	Wolbachia endosymbiont of Aedes albopictus isolate wAlbB	Aedes albopictus	Arthropod	Asian tiger mosquito	50
76	wBtab	B	ASM399958v1	GCF_003999585.1	yes	1	yes	Wolbachia endosymbiont of Bemisia tabaci strain China 1 chromosome	Bemisia tabaci	Arthropod	silverleaf whitefly	47
77	wBtab_WBT1	B	WBTv1	GCF_900097055.1	yes	1	yes	Wolbachia endosymbiont of Bemisia tabaci isolate WBT1, whole genome shotgun sequence	Bemisia tabaci	Arthropod	silverleaf whitefly	119
78	wMeg	B	ASM824506v1	GCF_008245065.1	yes	1	yes	Wolbachia endosymbiont of Chrysomya megacephala isolate wMeg chromosome, complete genome	Chrysomya megacephala	Arthropod	Blowfly	65
79	wPip_Mol	B	Wolbachia_endosymbiont_wPip_Mol_of_Culex_molestus	GCF_000723225.2	yes	1	yes	Wolbachia endosymbiont wPip_Mol of Culex molestus strain wPip_Mol, whole genome shotgun sequence	Culex molestus	Arthropod	London Underground mosquito	19
80	wPip_Pel	B	ASM7300v1	GCF_000073005.1	yes	1	yes	Wolbachia endosymbiont of Culex quinquefasciatus Pel, complete sequence	Culex quinquefasciatus	Arthropod	southern house mosquito	4
81	wPip_JHB	B	ASM15673v1	GCF_000156735.1	no	16	no	Wolbachia endosymbiont of Culex quinquefasciatus JHB	Culex quinquefasciatus	Arthropod	southern house mosquito	5
82	wDacB	B	ASM164801v1	GCA_001648015.1	no	198	yes	Wolbachia endosymbiont of Dactylopius coccus	Dactylopius coccus	Arthropod	Cochineal insect	122
83	wDcitri	B	wACP3	GCF_000331595.1	no	104	yes	Wolbachia endosymbiont of Diaphorina citri isolate wDi	Diaphorina citri	Arthropod	Asian citrus psyllid	11
84	wDcitri_KPSwDI15P40	B	ASM1309635v2	GCF_013096355.2	yes	1	no	Wolbachia endosymbiont of Diaphorina citri isolate KPSwDI15P40 chromosome	Diaphorina citri	Arthropod	Asian citrus psyllid	72
85	wDcitri_KPSwDI10P38	B	ASM1309653v2	GCF_013096535.2	yes	1	no	Wolbachia endosymbiont of Diaphorina citri isolate KPSwDI10P38 chromosome	Diaphorina citri	Arthropod	Asian citrus psyllid	73
86	wDcitri_KPSwDI05P26	B	ASM1309672v2	GCF_013096725.2	yes	1	no	Wolbachia endosymbiont of Diaphorina citri isolate KPSwDI05P26 chromosome	Diaphorina citri	Arthropod	Asian citrus psyllid	74
87	wDcitri_Dawsonii	B	ASM1345881v1	GCF_013458815.1	yes	1	yes	Wolbachia endosymbiont of Diaphorina citri isolate dawsonii chromosome, complete genome	Diaphorina citri	Arthropod	Asian citrus psyllid	83
88	wMau_ASM468502v1	B	ASM468502v1	GCF_004685025.1	no	38	no	Wolbachia endosymbiont of Drosophila mauritiana isolate wMau	Drosophila mauritiana	Arthropod	Fruit-fly	49
89	wMau	B	ASM479595v1	GCF_004795955.1	yes	1	yes	Wolbachia endosymbiont of Drosophila mauritiana strain wMau chromosome, complete genome	Drosophila mauritiana	Arthropod	Fruit-fly	52
90	wMau_ASM479597v1	B	ASM479597v1	GCF_004795975.1	yes	1	no	Wolbachia endosymbiont of Drosophila mauritiana strain wMau chromosome, complete genome	Drosophila mauritiana	Arthropod	Fruit-fly	53
91	wNo	B	ASM37658v1	GCF_000376585.1	yes	1	yes	Wolbachia endosymbiont of Drosophila simulans wNo, complete sequence	Drosophila simulans	Arthropod	Fruit-fly	14
92	wStri_ASM163749v1	B	ASM163749v1	GCF_001637495.1	no	99	yes	Wolbachia endosymbiont of Laodelphax striatellus strain wStri	Laodelphax striatellus	Arthropod	small brown planthopper	25
93	wStri_ASM711501v1	B	ASM711501v1	GCF_007115015.1	no	2	yes	Wolbachia endosymbiont of Laodelphax striatellus strain wStri	Laodelphax striatellus	Arthropod	small brown planthopper	59
94	wLcla	B	ASM633452v1	GCF_006334525.1	no	46	yes	Wolbachia endosymbiont of Leptopilina clavipes strain GBW wLcla	Leptopilina clavipes	Arthropod	Parasitoid wasp	57
95	wVitB	B	WVB_1.0	GCF_000204545.1	no	426	yes	Wolbachia endosymbiont wVitB of Nasonia vitripennis isolate wVitB	Nasonia vitripennis	Arthropod	Parasitoid wasp	8
96	wLug	B	ASM711504v1	GCF_007115045.1	no	2	yes	Wolbachia endosymbiont of Nilaparvata lugens strain wLug	Nilaparvata lugens	Arthropod	Brown planthopper	60
97	wOb_Wba	B	ASM126658v1	GCF_001266585.1	no	120	yes	Wolbachia endosymbiont of Operophtera brumata strain Ob_Wba	Operophtera brumata	Arthropod	Winter moth	23
98	wAus	B	ASM231898v1	GCF_002318985.1	no	95	yes	Wolbachia pipientis wAus of Plutella australiana	Plutella australiana	Arthropod	Australian moth	37
99	wBol1-b	B	ASM33377v1	GCF_000333775.1	yes	1	yes	Wolbachia pipientis wBol1-b, whole genome shotgun sequence	ToDo	Arthropod	blue moon butterfly	12
100	wTpre	B	wTPRE_1.0	GCF_001439985.1	yes	1	yes	Wolbachia endosymbiont of Trichogramma pretiosum strain wTpre chromosome, whole genome shotgun sequence	Trichogramma pretiosum	Arthropod	Endoparasitoid wasp	24
101	wDimm	C	ASM1336545v1	GCF_013365455.1	yes	1	yes	Wolbachia endosymbiont of Dirofilaria (Dirofilaria) immitis strain FR3 chromosome, complete genome	Dirofilaria immitis	Filaria	Dirofilaria immitis	78
102	wOo	C	ASM30688v1	GCF_000306885.1	yes	1	yes	Wolbachia endosymbiont of Onchocerca ochengi, complete sequence	Onchocerca ochengi	Filaria	Onchocerca ochengi	10
103	wOv	C	W_O_volvulus_Cameroon_v3	GCF_000530755.1	yes	1	yes	Wolbachia endosymbiont of Onchocerca volvulus str. Cameroon chromosome I	Onchocerca volvulus	Filaria	Onchocerca volvulus	17
104	wBm	D	ASM838v1	GCF_000008385.1	yes	1	yes	Wolbachia endosymbiont strain TRS of Brugia malayi, complete sequence	Brugia malayi	Filaria	Brugia malayi	2
105	wBm_NEB2019	D	ASM479593v1	GCF_004795935.1	yes	1	no	Wolbachia endosymbiont of Brugia malayi isolate TRS chromosome, complete genome	Brugia malayi	Filaria	Brugia malayi	51
106	wBp	D	ASM1203069v1	GCF_012030695.1	yes	1	yes	Wolbachia endosymbiont of Brugia pahangi isolate FR3 chromosome, complete genome	Brugia pahangi	Filaria	Brugia pahangi	69
107	wLbra	D	ASM1336680v1	GCF_013366805.1	no	41	yes	Wolbachia endosymbiont of Litomosoides brasiliensis strain 37PF	Litomosoides brasiliensis	Filaria	Litomosoides brasiliensis	81
108	wLsig	D	ASM1336543v1	GCF_013365435.1	yes	1	yes	Wolbachia endosymbiont of Litomosoides sigmodontis strain wLsig chromosome, complete genome	Litomosoides sigmodontis	Filaria	Litomosoides sigmodontis	77
109	wWb	D	ASM220423v2	GCF_002204235.2	no	100	yes	Wolbachia endosymbiont of Wuchereria bancrofti strain wWb	Wuchereria bancrofti	Filaria	Wuchereria bancrofti	35
110	wFol	E	ASM193175v2	GCF_001931755.2	yes	1	yes	Wolbachia endosymbiont of Folsomia candida strain Berlin chromosome, complete genome	Folsomia candida	Arthropod	Springtails	32
111	wCle	F	ASM82931v1	GCF_000829315.1	yes	1	yes	Wolbachia endosymbiont of Cimex lectularius strain wCle chromosome, complete genome	Cimex lectularius	Arthropod	Bed bug	21
112	wMhie	F	ASM1336685v1	GCF_013366855.1	no	208	yes	Wolbachia endosymbiont of Madathamugadia hiepei strain 81YU	Madathamugadia hiepei	Filaria	Madathamugadia hiepei	82
113	wMoz	F	This study	JADAKK000000000	no	93	yes	Wolbachia endosymbiont of Mansonella ozzardi, wMoz. Isolate Moz2	Mansonella ozzardi	Filaria	Mansonella ozzardi	125
114	wMpe	F	This study	JACZHU000000000	no	170	yes	Wolbachia endosymbiont of Mansonella perstans, wMpe. Isolate Mpe1	Mansonella perstans	Filaria	Mansonella perstans	124
115	wMoviF	F	This study	JAHRBA000000000	no	196	yes	Wolbachia endosymbiont of Melophagus ovinus, supergroup F	Melophagus ovinus	Arthropod	Sheep ked	127
116	wOcae	F	This study	JAHDJT000000000_pgap	no	186	yes	Wolbachia endosymbiont of Osmia caerulescens	Osmia caerulescens	Arthropod	Blue mason bee	126
117	wCtub	J	ASM1336547v1	GCF_013365475.1	yes	1	yes	Wolbachia endosymbiont of Cruorifilaria tuberocauda strain 55YT chromosome, complete genome	Cruorifilaria tuberocauda	Filaria	Cruorifilaria tuberocauda	79
118	wDcau	J	ASM1336549v1	GCF_013365495.1	yes	1	yes	Wolbachia endosymbiont of Dipetalonema caudispina strain 362YU chromosome, complete genome	Dipetalonema caudispina	Filaria	Dipetalonema caudispina	80
119	wPpe	L	ASM175266v1	GCF_001752665.1	no	12	yes	Wolbachia pipientis strain wPpe of Pratylenchus penetrans	Pratylenchus penetrans	Plant-Nematode	Pratylenchus penetrans	30
120	wVulC	not_assigned	ASM102756v1	GCF_001027565.1	no	10	yes	Wolbachia endosymbiont of Armadillidium vulgare str. wVulC	Armadillidium vulgare	Arthropod	Pill bug	22
121	wCfeT	not_assigned	ASM1227729v1	GCF_012277295.1	yes	1	yes	Wolbachia endosymbiont of Ctenocephalides felis wCfeT chromosome, complete genome	Ctenocephalides felis	Arthropod	Cat flea	70
122	wCfeJ	not_assigned	ASM1227731v1	GCF_012277315.1	yes	1	yes	Wolbachia endosymbiont of Ctenocephalides felis wCfeJ chromosome, complete genome	Ctenocephalides felis	Arthropod	Cat flea	71
123	wCcon	not_assigned	ASM334434v1	GCF_003344345.1	no	237	yes	Wolbachia endosymbiont of Cylisticus convexus strain Wcon	Cylisticus convexus	Arthropod	curly woodlouse	43
124	wPni	not_assigned	ASM1453470v1	GCF_014534705.1	no	182	yes	Wolbachia endosymbiont of Pentalonia nigronervosa strain WolPenNig	Pentalonia nigronervosa	Arthropod	banana aphid	99
125	wApol_K3	S	ASM1330989v1	GCF_013309895.1	no	200	yes	Wolbachia endosymbiont of Atemnus politus strain K3 wApolv1K3	Atemnus politus	Arthropod	Pseudoscorpion	75
126	wApol_K5	S	ASM1331705v1	GCF_013317055.1	no	373	yes	Wolbachia endosymbiont of Atemnus politus strain K5 wApolv1K5	Atemnus politus	Arthropod	Pseudoscorpion	76
127	wChem_PL13	T	ASM1477164v1	GCF_014771645.1	yes	1	yes	Wolbachia massiliensis isolate PL13 chromosome of Cimex hemipterius	Cimex hemipterius	Arthropod	Tropical bed bug	100

## Sheet: Table-S2(A)
Table S2 (A) OrthoFinder Results : Orthogroups and their member genes for different Wolbachia
Orthogroup	wAdent	wAeae_GV_2018_1	wAeae_GV_2018_7	wAlbB	wAna_w2.1	wAno62	wApol_K3	wApol_K5	wAra	wAus	wBai	wBic	wBif	wBm	wBol1-b	wBp	wBtab	wBtab_WBT1	wCauA	wCcon	wCfeJ	wCfeT	wChem_PL13	wCin2USA1	wCle	wCobs-BR2009-alpha	wCobs-JP2010-OypB	wCsol_MIAO	wCtub	wDacA	wDacB	wDcau	wDcitri	wDcitri_Dawsonii	wDimm	wFol	wGmm	wHa	wInc_Cu	wIrr	wLbra	wLcla	wLsig	wLug	wMau	wMeg	wMel	wMhie	wMoviF
OG0000000	WP_164224284.1, WP_164224285.1, WP_164224533.1, WP_164224857.1, WP_164224907.1, WP_205517702.1, WP_205517706.1, WP_205517745.1, WP_205517748.1, WP_205517756.1	WP_010962493.1, WP_010962552.1, WP_010962822.1, WP_022626240.1	WP_010962493.1, WP_010962552.1, WP_010962822.1, WP_022626240.1	WP_006012651.1, WP_006014136.1, WP_006014871.1, WP_006015232.1, WP_096641400.1, WP_129827247.1	WP_007549104.1, WP_012673209.1, WP_012673231.1, WP_044471220.1, WP_147737883.1	WP_187296964.1, WP_187297058.1, WP_187297186.1, WP_187297193.1, WP_187297716.1	WP_174134075.1, WP_174134277.1, WP_174134281.1, WP_174134282.1, WP_174134283.1	WP_174132676.1, WP_174133251.1, WP_174133475.1, WP_174133508.1	WP_174516139.1, WP_182282556.1, WP_182282564.1, WP_182282565.1, WP_182282643.1, WP_182282746.1, WP_182282748.1	WP_007301945.1, WP_007302061.1, WP_007302070.1, WP_007302265.1, WP_052264780.1, WP_096097176.1, WP_096097188.1, WP_096097223.1, WP_143696994.1, WP_180708356.1	WP_182366642.1, WP_182366751.1, WP_182366755.1, WP_182366901.1, WP_182367037.1, WP_182367536.1, WP_182367653.1	WP_174516903.1, WP_182309283.1, WP_182309372.1, WP_182309419.1, WP_182309513.1, WP_182309581.1	WP_182320129.1, WP_182320131.1, WP_182320341.1, WP_182320532.1	WP_011256495.1, WP_041571455.1	WP_007301945.1, WP_007302070.1, WP_007302399.1, WP_007302582.1, WP_019236594.1, WP_019236670.1, WP_019236687.1, WP_019236698.1, WP_019236869.1, WP_019236962.1, WP_019237007.1	WP_167895955.1, WP_167896334.1	WP_127463682.1, WP_127463757.1, WP_127463789.1, WP_127463907.1, WP_127463922.1, WP_127464143.1, WP_127464182.1, WP_127464253.1, WP_164741537.1, WP_179948501.1	WP_015587784.1, WP_108784230.1, WP_108784243.1, WP_108784272.1, WP_108784336.1, WP_159077645.1, WP_159077656.1, WP_179947047.1, WP_179947054.1, WP_179947063.1, WP_179947070.1, WP_179947071.1, WP_179947092.1, WP_179947094.1, WP_179947096.1	WP_015589133.1, WP_141456750.1, WP_141456897.1, WP_141456937.1, WP_141456990.1, WP_141457126.1, WP_141457136.1, WP_167482796.1, WP_179949597.1	WP_114516946.1, WP_114517047.1, WP_114517136.1, WP_114517197.1, WP_114517387.1, WP_114517405.1, WP_114517439.1, WP_114517514.1, WP_114517526.1, WP_114517541.1, WP_114517641.1, WP_114517717.1, WP_114517835.1, WP_114517836.1, WP_114517887.1, WP_114517892.1, WP_114517988.1, WP_179947516.1	WP_168455706.1, WP_168455927.1, WP_168455928.1, WP_168455929.1, WP_168455930.1, WP_168456031.1, WP_168456062.1, WP_168456063.1, WP_168456064.1, WP_168456073.1, WP_168456095.1, WP_168456096.1	WP_168463937.1, WP_168463953.1, WP_168463954.1, WP_168463972.1, WP_168464009.1, WP_168464094.1, WP_168464167.1, WP_168464168.1, WP_168464173.1, WP_168464179.1, WP_168464182.1, WP_168464183.1, WP_168464184.1, WP_168464185.1, WP_168464186.1, WP_168464188.1, WP_168464272.1, WP_168464276.1, WP_168464306.1, WP_168464349.1, WP_168464357.1, WP_168464577.1, WP_168464591.1, WP_168464615.1, WP_168464685.1,…	WP_191110801.1, WP_191110808.1, WP_191110813.1, WP_191110815.1, WP_191111143.1, WP_191111176.1, WP_191111199.1, WP_191111450.1	WP_208571647.1, WP_208571661.1, WP_208571674.1, WP_208571680.1, WP_208571734.1, WP_208571751.1	WP_041045121.1, WP_041045544.1, WP_041046742.1, WP_052463174.1, WP_052463184.1, WP_052463202.1, WP_052463208.1, WP_052463217.1, WP_052463305.1, WP_084221168.1, WP_084221187.1, WP_084221192.1, WP_084221197.1, WP_145971879.1	WP_174515754.1, WP_174515776.1, WP_174515965.1, WP_174515974.1, WP_174516118.1, WP_174516137.1, WP_174516139.1	WP_015589133.1, WP_141456897.1, WP_174516804.1, WP_174516805.1, WP_174516823.1, WP_174516856.1, WP_174516875.1, WP_174516877.1, WP_174516903.1, WP_174516911.1, WP_174516988.1, WP_174516990.1, WP_174517031.1, WP_174517032.1, WP_174517040.1	WP_197907427.1, WP_209452275.1, WP_209452276.1, WP_209452311.1, WP_209452317.1, WP_209452325.1		OAM00136.1, OAM01654.1, OAM01706.1	OAM05720.1, OAM05793.1, OAM05898.1, OAM05911.1, OAM06169.1, OAM06399.1, OAM06443.1		WP_017531779.1, WP_017531829.1, WP_017531968.1, WP_017531970.1, WP_017532044.1, WP_017532165.1, WP_017532173.1, WP_017532521.1, WP_017532522.1, WP_017532562.1, WP_040754766.1	WP_017531779.1, WP_017531829.1, WP_017531968.1, WP_017532135.1, WP_017532165.1, WP_017532173.1, WP_017532521.1, WP_017532522.1, WP_017532562.1, WP_040754766.1, WP_172758383.1, WP_172758389.1, WP_172758495.1, WP_172758869.1, WP_180807992.1		WP_110409710.1, WP_110409776.1, WP_110410112.1, WP_110410288.1, WP_110410290.1, WP_110410475.1, WP_110410514.1, WP_112477208.1		WP_015588910.1, WP_015588930.1, WP_015588931.1, WP_015589063.1, WP_015589078.1, WP_015589133.1, WP_015589190.1	WP_010082149.1, WP_070356805.1, WP_070356846.1, WP_070356847.1, WP_179945727.1	WP_155968458.1, WP_155968555.1, WP_155968690.1, WP_155968693.1, WP_155968899.1, WP_155969069.1, WP_155969295.1		WP_139686394.1, WP_139686403.1, WP_139686516.1, WP_139686578.1, WP_139686699.1, WP_139686842.1, WP_167481346.1		WP_006014136.1, WP_143689058.1, WP_143689252.1, WP_143689381.1, WP_143689382.1, WP_143689440.1, WP_143689526.1, WP_143689527.1, WP_143689529.1, WP_143689708.1, WP_143689795.1, WP_143689810.1, WP_143689942.1	WP_015587784.1, WP_015587941.1, WP_015588111.1, WP_015588453.1, WP_041581520.1, WP_135352725.1, WP_135352826.1, WP_135352847.1, WP_135352874.1, WP_135352875.1, WP_135352914.1, WP_135352915.1, WP_135352916.1, WP_135352990.1, WP_136133908.1, WP_136133909.1, WP_179948593.1	WP_007302061.1, WP_007302265.1, WP_007302399.1, WP_007302582.1, WP_149168643.1, WP_149168833.1, WP_149169000.1	WP_010962493.1, WP_010962552.1, WP_010962822.1, WP_022626240.1	WP_175937252.1, WP_175937253.1, WP_175937345.1, WP_175937841.1, WP_175937849.1, WP_175937850.1	KTV72_00710, KTV72_01830, KTV72_03175, KTV72_03180
OG0000001	WP_164224309.1, WP_164224326.1, WP_164224329.1, WP_164224865.1, WP_164224892.1, WP_164224908.1, WP_164224917.1, WP_164224920.1	WP_007549065.1, WP_010082515.1, WP_010962328.1, WP_010962418.1, WP_010962446.1, WP_010962495.1, WP_010962559.1, WP_010962647.1, WP_010962663.1, WP_010962664.1, WP_010962719.1, WP_010962766.1, WP_010962768.1, WP_010962971.1, WP_010962972.1, WP_010963058.1	WP_007549065.1, WP_010082515.1, WP_010962328.1, WP_010962418.1, WP_010962446.1, WP_010962495.1, WP_010962559.1, WP_010962647.1, WP_010962664.1, WP_010962719.1, WP_010962766.1, WP_010962768.1, WP_010962971.1, WP_010962972.1, WP_010963058.1	WP_006012427.1, WP_006014013.1, WP_006015602.1	WP_006280130.1, WP_007548396.1, WP_007548400.1, WP_007549020.1, WP_007549065.1, WP_007549122.1, WP_007549348.1, WP_007549767.1, WP_007550849.1, WP_007551350.1, WP_007551699.1, WP_010962971.1, WP_012673091.1, WP_012673327.1, WP_012673340.1, WP_121721684.1, WP_147737884.1	WP_096616857.1, WP_187296946.1, WP_187296961.1, WP_187297067.1, WP_187297185.1, WP_187297205.1, WP_187297237.1, WP_187297711.1, WP_187297721.1, WP_187297733.1	WP_174133901.1, WP_174133988.1, WP_174134027.1, WP_174134167.1, WP_174134191.1, WP_174134243.1, WP_174134250.1, WP_174134270.1	WP_174132820.1, WP_174133586.1	WP_010962446.1, WP_010962559.1, WP_095742612.1, WP_182282488.1, WP_182282509.1, WP_182282511.1, WP_182282536.1, WP_182282545.1, WP_182282551.1, WP_182282552.1, WP_182282560.1, WP_182282561.1, WP_182282592.1, WP_182282593.1, WP_182282626.1, WP_182282627.1, WP_182282699.1	WP_096097225.1	WP_077188486.1, WP_182366541.1, WP_182366643.1, WP_182367348.1, WP_182367669.1	WP_141457147.1, WP_182309133.1, WP_182309158.1, WP_182309192.1, WP_182309471.1, WP_182309583.1, WP_182309658.1, WP_182309723.1, WP_182309796.1	WP_015588883.1, WP_096616857.1, WP_182319955.1, WP_182320103.1, WP_182320143.1, WP_182320300.1, WP_182320344.1, WP_182321011.1	WP_011256572.1	WP_019236470.1, WP_019236486.1, WP_019236550.1, WP_019236577.1, WP_019236979.1	WP_167895885.1	WP_010405433.1, WP_127464294.1, WP_127464318.1	WP_046493456.1, WP_108784691.1, WP_108784703.1, WP_159077688.1, WP_159077689.1, WP_179947037.1, WP_179947069.1, WP_179947087.1	WP_015588819.1, WP_015589074.1, WP_015589128.1, WP_015589151.1, WP_015589403.1, WP_141456707.1, WP_141456735.1, WP_141456783.1, WP_141456903.1, WP_141457131.1, WP_141457147.1, WP_141457302.1	WP_114517193.1, WP_114517326.1, WP_114517415.1, WP_114517471.1, WP_114517543.1, WP_114517722.1, WP_114517764.1, WP_114517888.1, WP_114517918.1, WP_114517962.1	WP_168455401.1, WP_168455711.1, WP_168455712.1, WP_168455791.1, WP_168455998.1, WP_168456005.1, WP_168456008.1, WP_168456013.1, WP_168456078.1, WP_168456091.1, WP_168456106.1	WP_168464083.1, WP_168464189.1, WP_168464252.1, WP_168464410.1, WP_168464714.1, WP_168464810.1, WP_174855536.1	WP_191110664.1, WP_191110673.1, WP_191110759.1, WP_191110800.1, WP_191110853.1, WP_191110861.1, WP_191110881.1, WP_191110924.1, WP_191111182.1, WP_191111439.1, WP_191111440.1, WP_191111536.1, WP_191111601.1	WP_007549065.1, WP_010082232.1, WP_010082515.1, WP_010962446.1, WP_010962719.1, WP_010962971.1, WP_015589128.1, WP_070356808.1, WP_070356954.1, WP_095742612.1, WP_095742704.1, WP_182282560.1, WP_187469938.1, WP_197907152.1, WP_208571527.1, WP_208571569.1, WP_208571657.1, WP_208571681.1, WP_208571715.1, WP_208571736.1, WP_208571764.1	WP_041044992.1, WP_041045004.1, WP_041045314.1, WP_041045399.1, WP_041045557.1, WP_041045563.1, WP_041045992.1, WP_041046108.1, WP_041046171.1, WP_041046280.1, WP_052463306.1, WP_171816634.1	WP_015588883.1, WP_015589128.1, WP_070356841.1, WP_174515749.1, WP_174515810.1, WP_174516020.1, WP_174516080.1, WP_174516132.1, WP_174516148.1, WP_174516162.1, WP_174516163.1	WP_015588831.1, WP_015588883.1, WP_015589065.1, WP_015589074.1, WP_015589151.1, WP_015589403.1, WP_174516824.1, WP_174516951.1, WP_174516997.1, WP_174517022.1, WP_174517033.1, WP_174517044.1, WP_174517047.1, WP_174517048.1, WP_174517051.1	WP_015589403.1, WP_174517022.1, WP_197907192.1, WP_209452280.1, WP_209452309.1, WP_209452358.1, WP_209452427.1		OAL97263.1, OAL98081.1, OAL99153.1, OAM00135.1, OAM00170.1, OAM01124.1, OAM01126.1, OAM01653.1, OAM01678.1, OAM01740.1, OAM03032.1, OAM03043.1	OAM04568.1, OAM05764.1, OAM05848.1, OAM06076.1, OAM06087.1, OAM06113.1, OAM06164.1, OAM06229.1, OAM06310.1, OAM06383.1, OAM06394.1		WP_017531685.1, WP_017532043.1, WP_017532064.1, WP_017532079.1	WP_046493456.1, WP_172758354.1, WP_172758397.1, WP_172758405.1, WP_172758414.1, WP_172758418.1, WP_172758423.1, WP_172758447.1, WP_172758467.1, WP_172758475.1, WP_172758506.1, WP_172758528.1, WP_172758840.1	WP_175818388.1	WP_110409314.1, WP_110409320.1, WP_110409440.1, WP_110410038.1, WP_110410043.1, WP_110410044.1, WP_110410048.1, WP_110410052.1, WP_110410118.1, WP_110410279.1, WP_110410430.1	WP_038248130.1, WP_038248891.1, WP_038249413.1, WP_038250234.1, WP_038250504.1	WP_015588817.1, WP_015588819.1, WP_015588831.1, WP_015588883.1, WP_015588912.1, WP_015588935.1, WP_015589057.1, WP_015589065.1, WP_015589074.1, WP_015589128.1, WP_015589151.1, WP_015589316.1, WP_015589403.1	WP_010082232.1, WP_010962719.1, WP_010962971.1, WP_070356717.1, WP_070356765.1, WP_070356784.1, WP_070356808.1, WP_070356841.1, WP_070356884.1, WP_070356954.1, WP_070356983.1, WP_156768679.1	WP_155968312.1, WP_155968539.1, WP_155968543.1, WP_155968681.1, WP_155968726.1, WP_155968761.1, WP_155968775.1, WP_155968833.1, WP_155968895.1, WP_155968914.1, WP_155969034.1, WP_155969279.1, WP_155969281.1	WP_175938506.1		WP_175837253.1, WP_175837773.1	WP_143689012.1, WP_143689384.1, WP_143689479.1, WP_143689655.1, WP_143689686.1, WP_143689732.1, WP_143689939.1	WP_041581314.1, WP_135352710.1		WP_007549065.1, WP_010082515.1, WP_010962328.1, WP_010962418.1, WP_010962446.1, WP_010962495.1, WP_010962559.1, WP_010962647.1, WP_010962663.1, WP_010962664.1, WP_010962719.1, WP_010962766.1, WP_010962768.1, WP_010962971.1, WP_010962972.1, WP_010963058.1	WP_175937249.1, WP_175937757.1, WP_175937783.1, WP_175937827.1	KTV72_00165, KTV72_03505, KTV72_03515, KTV72_03560, KTV72_04335, KTV72_04380, KTV72_04415, KTV72_05035
OG0000002		WP_049973597.1	WP_049973597.1	WP_158289749.1	WP_094745768.1	WP_187297350.1	WP_174133936.1, WP_174133937.1, WP_174134116.1, WP_174134117.1, WP_174134124.1	WP_174133059.1, WP_174133097.1, WP_174133098.1, WP_174133358.1, WP_174133359.1, WP_174133448.1, WP_174133450.1	WP_049973597.1, WP_151808076.1, WP_151808077.1	WP_180708361.1	WP_182366377.1, WP_182366406.1, WP_182366408.1, WP_182366528.1, WP_182366531.1, WP_182366621.1, WP_182366740.1, WP_182366891.1, WP_182367114.1, WP_182367249.1, WP_182367272.1, WP_182367330.1		WP_049973597.1	WP_136132023.1		WP_167896254.1	WP_127463640.1, WP_127464227.1, WP_164741546.1	WP_108784246.1, WP_108784682.1, WP_108784699.1, WP_159077636.1, WP_159077660.1, WP_159077690.1, WP_179947057.1, WP_179947081.1, WP_179947090.1	WP_049973597.1	WP_114517007.1, WP_114517577.1, WP_114517789.1, WP_114517966.1, WP_147269180.1			WP_191110758.1, WP_191110934.1, WP_191110993.1, WP_191111401.1, WP_191111432.1, WP_191111630.1	WP_049973597.1		WP_174516161.1, WP_174516164.1	WP_049973597.1	WP_209452523.1		OAL97120.1, OAL97266.1, OAL97401.1, OAL97654.1, OAL98202.1, OAL98383.1, OAL98391.1, OAL98677.1, OAL98694.1, OAL98714.1, OAL99151.1, OAL99393.1, OAL99596.1, OAL99716.1, OAL99816.1, OAL99956.1, OAM00155.1, OAM00169.1, OAM00171.1, OAM00172.1, OAM00198.1, OAM00237.1, OAM00350.1, OAM00640.1, OAM00658.1, OAM00702.1, OAM00719.1, OAM00726.1, OAM01119.1, OAM01679.1, OAM01680.1, OAM01705.1, OAM01731.1, OAM…	OAM03623.1, OAM03785.1, OAM03786.1, OAM03926.1, OAM03927.1, OAM03932.1, OAM03933.1, OAM03934.1, OAM03935.1, OAM03949.1, OAM03950.1, OAM03951.1, OAM04576.1, OAM04578.1, OAM04579.1, OAM04580.1, OAM04604.1, OAM04605.1, OAM04613.1, OAM04614.1, OAM04618.1, OAM04619.1, OAM04630.1, OAM04634.1, OAM04637.1, OAM04641.1, OAM04642.1, OAM04655.1, OAM04656.1, OAM04658.1, OAM04659.1, OAM04660.1, OAM04666.1, OAM…		WP_017532343.1	WP_017532343.1		WP_110409220.1	WP_081818045.1	WP_049973597.1	WP_049973597.1	WP_022626381.1, WP_155968262.1, WP_155968340.1, WP_155968376.1, WP_155968470.1, WP_155968575.1, WP_155968881.1, WP_155969439.1	WP_175938088.1, WP_175938089.1, WP_175938091.1, WP_175938107.1, WP_175938132.1, WP_175938136.1, WP_175938137.1, WP_175938165.1, WP_175938174.1, WP_175938175.1, WP_175938187.1, WP_175938191.1, WP_175938194.1, WP_175938197.1, WP_175938227.1, WP_175938245.1, WP_175938253.1, WP_175938294.1, WP_175938339.1, WP_175938364.1, WP_175938366.1, WP_175938388.1, WP_175938480.1, WP_175938502.1, WP_175938534.1,…	WP_139686389.1, WP_179949517.1, WP_179949528.1	WP_175837251.1, WP_175837261.1, WP_175837278.1, WP_175837355.1, WP_175837358.1, WP_175837360.1, WP_175837398.1, WP_175837412.1, WP_175837458.1, WP_175837527.1, WP_175837546.1, WP_175837678.1, WP_175837680.1, WP_175837712.1, WP_175837802.1, WP_175837813.1, WP_175837998.1, WP_175838000.1, WP_175838023.1, WP_175838127.1, WP_175838156.1, WP_175838158.1, WP_175838161.1, WP_175838221.1, WP_175838265.1,…	WP_143689833.1, WP_143689905.1, WP_206663873.1, WP_206663884.1	WP_135352730.1		WP_049973597.1		KTV72_00625
OG0000003	WP_164224444.1	WP_007549315.1, WP_051955852.1, WP_080717604.1, WP_080717608.1, WP_080717652.1, WP_081420837.1, WP_146038202.1	WP_007549315.1, WP_051955852.1, WP_080717604.1, WP_080717608.1, WP_080717652.1, WP_081420837.1, WP_146038202.1	WP_039950298.1, WP_080589541.1	WP_012673352.1, WP_051955852.1, WP_080717604.1, WP_094189588.1, WP_121692627.1	WP_187297075.1, WP_187297265.1, WP_187297472.1, WP_187297678.1	WP_174132773.1, WP_174132989.1, WP_174134057.1, WP_174134180.1	WP_174132773.1, WP_174132989.1, WP_174133084.1	WP_051955852.1, WP_080717604.1, WP_080717608.1, WP_080717652.1, WP_182282770.1	WP_012481758.1, WP_012481953.1, WP_143696995.1	WP_081420837.1, WP_182366384.1, WP_182366768.1, WP_182366858.1	WP_182309269.1, WP_182309394.1, WP_182309418.1, WP_182309576.1, WP_182309738.1	WP_080717604.1, WP_182320791.1, WP_182320929.1, WP_182321030.1, WP_182321260.1	WP_041571364.1	WP_012481758.1, WP_026097256.1		WP_017532662.1, WP_127463955.1	WP_108783931.1, WP_108784233.1, WP_108784681.1	WP_080717604.1, WP_081600785.1, WP_081600790.1, WP_141457347.1	WP_114516821.1, WP_179947492.1	WP_168455603.1, WP_168455659.1, WP_168455669.1, WP_168455763.1, WP_168455919.1, WP_168456172.1			WP_007549315.1, WP_051955852.1, WP_080717604.1, WP_080717608.1, WP_080717652.1, WP_094189588.1, WP_208571820.1	WP_145971884.1	WP_007549315.1, WP_080717604.1, WP_080717652.1, WP_081420837.1, WP_155968503.1, WP_174515723.1, WP_174515882.1	WP_080717604.1, WP_081600785.1, WP_081600790.1, WP_141457347.1, WP_174516767.1, WP_174516934.1	WP_080717604.1, WP_081600790.1, WP_141457347.1, WP_187297265.1, WP_209452520.1			OAM06449.1		WP_017532662.1	WP_017532662.1		WP_157956343.1, WP_162297597.1	WP_038250732.1, WP_080717604.1	WP_080717604.1, WP_081600785.1, WP_081600790.1, WP_141457347.1	WP_080717604.1, WP_081420837.1, WP_156768676.1, WP_156768681.1	WP_007549315.1, WP_080717604.1, WP_081420837.1, WP_155968503.1, WP_174515723.1	WP_175938584.1	WP_139686370.1, WP_139686785.1		WP_143689293.1, WP_143689624.1, WP_143689899.1, WP_143689948.1, WP_143689950.1	WP_015588153.1, WP_015588450.1, WP_081600814.1, WP_135352801.1, WP_167470135.1	WP_012481953.1, WP_149168849.1	WP_007549315.1, WP_051955852.1, WP_080717604.1, WP_080717608.1, WP_080717652.1, WP_081420837.1, WP_146038202.1
OG0000004		WP_010962465.1, WP_010962645.1, WP_010962716.1, WP_010962717.1, WP_010962718.1	WP_010962465.1, WP_010962645.1, WP_010962716.1, WP_010962717.1, WP_010962718.1	WP_006012424.1, WP_006013990.1, WP_006013992.1, WP_006014015.1, WP_006014021.1, WP_006014023.1, WP_006014132.1	WP_006280075.1, WP_010962716.1, WP_010962718.1	WP_187297201.1, WP_187297202.1, WP_187297204.1, WP_187297661.1, WP_187297664.1	WP_174134189.1	WP_174133540.1	WP_006280075.1, WP_010962716.1, WP_151807934.1, WP_182282571.1	WP_096097226.1, WP_096097229.1	WP_182367228.1, WP_182367232.1			WP_050707658.1	WP_019236456.1, WP_019236551.1, WP_019236554.1, WP_019236580.1, WP_019236581.1, WP_019236971.1, WP_019236991.1, WP_019237001.1, WP_026097206.1, WP_038198197.1	WP_167895974.1	WP_127463684.1	WP_006013990.1, WP_108783951.1, WP_108783954.1, WP_108784221.1, WP_108784222.1, WP_108784610.1, WP_159077679.1	WP_019236580.1, WP_019236581.1, WP_141456710.1, WP_141456737.1, WP_141456738.1, WP_141456780.1, WP_141456904.1, WP_141456911.1, WP_141456913.1, WP_141457133.1	WP_114517189.1, WP_114517190.1, WP_114517417.1, WP_114517420.1, WP_114517428.1, WP_114517807.1, WP_114517877.1, WP_147269174.1, WP_147269181.1, WP_179947503.1, WP_179947508.1	WP_168455703.1, WP_168455827.1, WP_168455996.1			WP_006280075.1, WP_010962716.1, WP_010962718.1, WP_208571523.1, WP_208571524.1, WP_208571526.1, WP_208571565.1, WP_208571566.1, WP_208571682.1, WP_208571683.1, WP_208571803.1		WP_174515766.1, WP_174515769.1	WP_141457133.1, WP_174516825.1, WP_174516827.1, WP_174516830.1, WP_174516842.1, WP_174516912.1	WP_141457133.1		OAM03042.1	OAM03793.1, OAM04567.1, OAM06077.1, OAM06115.1, OAM06116.1, OAM06120.1		WP_017531689.1, WP_017532046.1, WP_017532596.1, WP_026092709.1, WP_040754534.1, WP_040754536.1	WP_017532596.1, WP_026092709.1, WP_172758401.1, WP_172758402.1, WP_172758424.1, WP_172758426.1, WP_172758427.1, WP_172758507.1, WP_172758510.1, WP_172758541.1, WP_172758839.1, WP_172758866.1				WP_010962718.1, WP_015588936.1, WP_015589023.1, WP_015589024.1	WP_006280075.1, WP_010962716.1, WP_070356871.1, WP_156768680.1	WP_155968714.1, WP_155968717.1, WP_155969564.1		WP_139686863.1, WP_139686916.1		WP_006013990.1, WP_006013992.1, WP_006014132.1, WP_143689002.1, WP_143689003.1	WP_015587820.1, WP_135352708.1	WP_149168737.1, WP_149168912.1, WP_149168994.1, WP_149168996.1, WP_149169018.1	WP_010962465.1, WP_010962645.1, WP_010962716.1, WP_010962717.1, WP_010962718.1		KTV72_03530, KTV72_03535
OG0000005	WP_164224318.1, WP_164224372.1, WP_164224373.1	WP_007549940.1, WP_081420817.1, WP_099606204.1	WP_007549940.1, WP_081420817.1, WP_099606204.1	WP_006014706.1	WP_006279811.1, WP_007549940.1, WP_094189578.1, WP_094745766.1, WP_094745767.1	WP_187297138.1, WP_187297291.1, WP_187297734.1, WP_187297735.1	WP_174132980.1, WP_174133893.1, WP_174133895.1, WP_174134072.1, WP_174134091.1, WP_174134184.1	WP_174132951.1, WP_174132980.1, WP_174132985.1, WP_174133507.1	WP_007549940.1, WP_022626361.1, WP_094189578.1	WP_019236650.1	WP_007549940.1, WP_182366897.1, WP_182367160.1	WP_007549940.1, WP_182309929.1	WP_007549940.1, WP_081600786.1, WP_182319901.1, WP_182319940.1, WP_182319941.1, WP_182320052.1, WP_182320054.1, WP_182320506.1, WP_182320559.1, WP_182320968.1, WP_182321253.1, WP_182321269.1		WP_019236650.1, WP_080600788.1		WP_127463726.1	WP_108784675.1, WP_159077637.1	WP_007549940.1, WP_081600786.1, WP_141456652.1, WP_141456822.1	WP_114516855.1, WP_114517082.1, WP_114517957.1, WP_147269184.1, WP_147269187.1, WP_179947506.1	WP_168455702.1			WP_007549940.1, WP_022626361.1, WP_094189578.1, WP_208571609.1	WP_041044928.1, WP_041044978.1, WP_041045085.1, WP_041045306.1, WP_041046370.1, WP_070104828.1, WP_084221178.1, WP_084221183.1, WP_145971824.1, WP_145971829.1, WP_145971830.1, WP_145971835.1, WP_145971837.1, WP_145971844.1, WP_145971845.1, WP_145971854.1, WP_145971857.1, WP_145971860.1, WP_145971866.1, WP_145971869.1, WP_145971871.1, WP_145971873.1	WP_007549940.1, WP_081600786.1, WP_174516119.1	WP_007549940.1, WP_081600786.1	WP_007549940.1, WP_081600786.1		OAL98080.1, OAL99963.1, OAL99967.1, OAM00349.1, OAM01637.1, OAM02576.1	OAM04615.1, OAM06338.1		WP_017532121.1, WP_017532122.1, WP_160142696.1	WP_017532121.1, WP_017532122.1, WP_160142696.1			WP_051599657.1, WP_081818088.1	WP_007549940.1, WP_081600786.1	WP_022626361.1, WP_094189578.1, WP_156768673.1	WP_041573532.1, WP_155968260.1, WP_155968362.1, WP_155969026.1		WP_139686896.1, WP_139686918.1, WP_167481354.1		WP_143689039.1, WP_143689370.1, WP_143689453.1, WP_143689470.1, WP_143689555.1, WP_158619493.1, WP_206663883.1	WP_015587871.1, WP_158673922.1	WP_007301996.1, WP_019078683.1	WP_007549940.1, WP_081420817.1, WP_099606204.1		KTV72_01315
OG0000006		WP_007550684.1, WP_010082196.1, WP_010962380.1, WP_010962382.1, WP_010962566.1, WP_010962706.1, WP_080717643.1	WP_007550684.1, WP_010082196.1, WP_010962380.1, WP_010962382.1, WP_010962566.1, WP_010962706.1, WP_080717643.1	WP_006015071.1	WP_007550684.1, WP_010962706.1, WP_080717643.1	WP_010082215.1, WP_187296845.1, WP_187297044.1, WP_187297148.1, WP_187297156.1	WP_174133436.1, WP_174134168.1, WP_174134237.1	WP_174132919.1, WP_174132921.1, WP_174132979.1, WP_174133432.1, WP_174133436.1	WP_007550684.1, WP_010082196.1, WP_010962380.1, WP_010962566.1, WP_010962706.1, WP_080717643.1, WP_182282500.1	WP_019236727.1	WP_006279414.1, WP_007550684.1, WP_010962380.1	WP_006279414.1, WP_182309331.1, WP_182309607.1, WP_182309614.1, WP_182309615.1	WP_006279414.1, WP_015588829.1, WP_080717643.1, WP_182320031.1, WP_182320151.1	WP_083750421.1	WP_019236727.1, WP_080600785.1	WP_167896028.1, WP_167896327.1	WP_007302132.1, WP_127463629.1	WP_064085396.1, WP_179947061.1	WP_015588829.1, WP_080717643.1, WP_127463629.1	WP_010082215.1, WP_047758703.1, WP_114517732.1, WP_179947484.1	WP_168456128.1, WP_168456131.1, WP_168456308.1	WP_174855535.1	WP_191110982.1, WP_191110984.1, WP_191111004.1, WP_191111612.1, WP_191111613.1	WP_006279414.1, WP_007550684.1, WP_010082196.1, WP_010962380.1, WP_010962566.1, WP_010962706.1, WP_080717643.1, WP_138265064.1, WP_208571806.1	WP_041045420.1, WP_041045434.1, WP_041045502.1, WP_041045506.1, WP_041045844.1, WP_041046162.1, WP_084221205.1, WP_084221209.1	WP_006279414.1, WP_007550684.1, WP_010082215.1, WP_077188096.1, WP_080717643.1, WP_174515918.1	WP_015588829.1, WP_080717643.1	WP_197907237.1, WP_209452517.1		OAL99156.1, OAM00213.1	OAM06318.1			WP_172758357.1		WP_110409298.1, WP_110410358.1, WP_110410398.1	WP_010082215.1, WP_081818065.1	WP_010082196.1, WP_015588829.1, WP_080717643.1	WP_006279414.1, WP_007550684.1, WP_010082196.1, WP_010082215.1, WP_010962380.1, WP_010962566.1, WP_010962706.1, WP_083250486.1	WP_006279414.1, WP_007550684.1, WP_010962380.1, WP_010962706.1, WP_155969103.1, WP_155969587.1		WP_019236727.1		WP_064085396.1	WP_015587968.1	WP_019236727.1, WP_149169009.1	WP_007550684.1, WP_010082196.1, WP_010962380.1, WP_010962382.1, WP_010962566.1, WP_010962706.1, WP_080717643.1	WP_175937411.1, WP_175937450.1, WP_175937523.1
OG0000007		WP_010962484.1, WP_010962485.1, WP_010962726.1, WP_041580639.1	WP_010962484.1, WP_010962485.1, WP_010962726.1, WP_041580639.1	WP_006013955.1	WP_006280237.1, WP_007548441.1, WP_007549613.1	WP_182182953.1, WP_187297031.1, WP_187297548.1, WP_187297549.1, WP_187297714.1		WP_174133512.1	WP_006280237.1, WP_007549613.1, WP_010962484.1, WP_010962485.1, WP_182282598.1, WP_182282599.1	WP_143696997.1, WP_143696998.1					WP_019236388.1, WP_019236389.1, WP_019236410.1, WP_019236494.1, WP_019236495.1, WP_019236503.1, WP_019236504.1, WP_038197820.1		WP_127463615.1, WP_127463616.1, WP_127464049.1, WP_127464161.1	WP_179947073.1	WP_141456723.1, WP_141456724.1, WP_141456770.1, WP_141456771.1	WP_114517512.1, WP_114517847.1, WP_114517848.1, WP_114517859.1, WP_114517860.1, WP_114517948.1, WP_147269179.1, WP_179947517.1	WP_168455354.1, WP_168456083.1, WP_168456135.1	WP_168464575.1, WP_168464576.1	WP_191111307.1, WP_191111308.1	WP_010962484.1, WP_010962485.1, WP_208571537.1, WP_208571538.1, WP_208571718.1, WP_208571719.1, WP_208571770.1, WP_208571771.1	WP_041045286.1, WP_052463186.1, WP_052463257.1, WP_171816633.1	WP_174515613.1, WP_174515614.1, WP_174515821.1, WP_174515822.1, WP_174516165.1	WP_174516939.1, WP_174516940.1	WP_209452273.1		OAL99155.1	OAM03958.1, OAM03962.1, OAM05908.1		WP_017531708.1, WP_017531709.1, WP_017532062.1, WP_017532089.1	WP_172758361.1, WP_172758411.1, WP_172758412.1, WP_172758428.1, WP_172758429.1, WP_172758458.1, WP_172758459.1, WP_172758485.1, WP_172758486.1, WP_172758847.1, WP_180807997.1		WP_110409271.1, WP_110409340.1, WP_110409995.1, WP_110409996.1, WP_110410106.1, WP_157956358.1	WP_038250977.1, WP_038250979.1	WP_010962485.1, WP_015588273.1, WP_015588925.1, WP_015588992.1	WP_007549613.1, WP_010962484.1, WP_070356875.1, WP_070357040.1	WP_155968581.1, WP_155968583.1, WP_155968711.1, WP_155969317.1		WP_139686835.1		WP_077188547.1, WP_077188548.1, WP_143689010.1, WP_143689804.1, WP_177429442.1	WP_015588273.1, WP_051063883.1, WP_135352802.1	WP_065095389.1, WP_149168954.1	WP_010962484.1, WP_010962485.1, WP_010962726.1, WP_041580639.1		KTV72_03890, KTV72_03895
OG0000008	WP_164224552.1, WP_164224557.1, WP_164224792.1	WP_010962466.1, WP_010962491.1, WP_010962723.1	WP_010962466.1, WP_010962491.1, WP_010962723.1	WP_006014019.1, WP_006014128.1, WP_006015248.1, WP_129827257.1, WP_129827305.1	WP_007549714.1, WP_012673226.1, WP_121692673.1, WP_121721671.1	WP_187297059.1, WP_187297554.1, WP_187297662.1	WP_174134179.1, WP_174134271.1		WP_151807935.1, WP_182282507.1, WP_182282557.1, WP_182282596.1, WP_182282682.1, WP_182282747.1	WP_052264658.1, WP_096097228.1, WP_096097235.1, WP_096097259.1	WP_182366902.1, WP_182367230.1	WP_182309212.1, WP_182309426.1, WP_182309427.1, WP_182309428.1, WP_182309429.1			WP_019236481.1, WP_019236534.1, WP_019236553.1, WP_019236590.1			WP_108783953.1, WP_108784209.1, WP_159077649.1	WP_141456709.1, WP_141456781.1, WP_141456895.1, WP_167482799.1	WP_114517191.1, WP_114517419.1, WP_114517435.1, WP_114517538.1	WP_168456004.1, WP_168456090.1	WP_168464187.1, WP_168464315.1, WP_168464348.1	WP_012673224.1, WP_191110807.1, WP_191110856.1, WP_191111243.1	WP_007549714.1, WP_012673224.1, WP_015588928.1, WP_208571567.1, WP_208571659.1, WP_208571767.1	WP_041045986.1, WP_171816631.1	WP_174515768.1, WP_174515825.1, WP_174515966.1	WP_174516810.1, WP_174516826.1, WP_174516829.1, WP_174516872.1, WP_174516928.1	WP_174516872.1		OAL98375.1, OAM00605.1	OAM06073.1, OAM06119.1, OAM06160.1, OAM06283.1		WP_017531729.1	WP_017531729.1, WP_172758393.1, WP_172758395.1, WP_172758400.1, WP_172758444.1, WP_172758524.1, WP_172758526.1, WP_172758843.1, WP_172758865.1		WP_110409349.1, WP_110410039.1, WP_110410361.1, WP_110410432.1	WP_038248059.1, WP_038250534.1	WP_015588928.1, WP_015589134.1, WP_051062200.1	WP_070356781.1, WP_070356869.1, WP_070356874.1	WP_155968577.1, WP_155968720.1, WP_155969291.1, WP_155969293.1		WP_139686879.1, WP_139686880.1		WP_006014128.1, WP_143689004.1, WP_143689036.1, WP_143689572.1		WP_052264658.1, WP_149168924.1, WP_179951425.1	WP_010962466.1, WP_010962491.1, WP_010962723.1	WP_175937250.1, WP_175937251.1, WP_175937415.1, WP_175937823.1
OG0000009	WP_164224583.1, WP_164224848.1	WP_010962524.1, WP_010962859.1, WP_022626257.1	WP_010962524.1, WP_010962859.1, WP_022626257.1	WP_006012658.1, WP_006015364.1, WP_039950273.1, WP_129827281.1	WP_007549100.1, WP_012673271.1	WP_187296887.1, WP_187297222.1, WP_187297553.1	WP_174133476.1, WP_174133966.1	WP_174133476.1	WP_022626257.1, WP_038199131.1, WP_182282521.1	WP_052264694.1, WP_052264918.1, WP_052264919.1	WP_182367146.1	WP_182309150.1, WP_182309373.1	WP_182319985.1, WP_182320127.1, WP_182320733.1	WP_011256307.1, WP_011256338.1, WP_041571495.1, WP_050707676.1, WP_158676304.1	WP_019236337.1, WP_019236508.1, WP_019236610.1, WP_019236764.1, WP_019236966.1	WP_167895731.1, WP_167896049.1, WP_167896102.1, WP_167896103.1, WP_167896127.1	WP_127463592.1, WP_127464254.1, WP_127464255.1		WP_015589080.1, WP_141456729.1, WP_141456967.1, WP_141457209.1	WP_114516945.1, WP_114517001.1, WP_114517200.1, WP_114517201.1, WP_114517584.1	WP_168456213.1	WP_168464055.1, WP_168464121.1, WP_168464122.1, WP_168464566.1	WP_191110929.1, WP_191110992.1, WP_191111063.1, WP_191111449.1	WP_022626257.1, WP_038199131.1, WP_174515883.1	WP_041045813.1, WP_052463250.1	WP_174515729.1, WP_174515755.1, WP_174515883.1	WP_015589080.1, WP_015589219.1, WP_174516807.1, WP_174516894.1	WP_015589080.1, WP_015589219.1, WP_174516894.1		OAL98076.1, OAM00146.1	OAM04688.1		WP_017531628.1, WP_017531767.1, WP_017532565.1, WP_017532567.1	WP_017531628.1, WP_017531767.1, WP_017532565.1, WP_017532567.1		WP_110409749.1, WP_110410246.1	WP_038248398.1, WP_038250903.1	WP_015589080.1, WP_015589104.1, WP_015589219.1	WP_038198650.1, WP_038199131.1	WP_155969627.1		WP_139686521.1		WP_143689054.1, WP_143689508.1, WP_143689575.1	WP_015587701.1, WP_015588571.1, WP_015588573.1, WP_015588574.1, WP_135352808.1	WP_149168705.1, WP_149168837.1, WP_149168838.1, WP_149168932.1	WP_010962524.1, WP_010962859.1, WP_022626257.1	WP_175937483.1, WP_175937484.1, WP_175937514.1, WP_175937578.1	KTV72_02230, KTV72_02260, KTV72_03630, KTV72_04690
OG0000010		WP_007548764.1, WP_010082383.1, WP_010962940.1, WP_022626339.1, WP_041580651.1, WP_050707711.1	WP_010082383.1, WP_010962940.1, WP_022626339.1, WP_041580651.1, WP_050707711.1	WP_129827258.1	WP_007548764.1, WP_041582654.1, WP_167347183.1				WP_007548764.1, WP_010082383.1, WP_022626339.1, WP_182282606.1	WP_007301972.1, WP_019078687.1, WP_099458611.1	WP_022626339.1, WP_182366324.1, WP_182366674.1, WP_182367634.1	WP_010082383.1, WP_182309185.1, WP_182309307.1, WP_182309343.1, WP_182309549.1, WP_182309598.1, WP_182309672.1, WP_182309807.1	WP_182319878.1, WP_182319879.1, WP_182320586.1, WP_182320646.1, WP_182321028.1		WP_007301972.1, WP_019078687.1, WP_019236517.1, WP_099458611.1		WP_127464131.1	WP_108784575.1, WP_108784612.1	WP_007548764.1, WP_010082383.1, WP_022626339.1, WP_051062209.1, WP_174517030.1	WP_114516816.1, WP_114516823.1, WP_114517384.1, WP_114517527.1, WP_114517981.1, WP_179947505.1		WP_168463857.1, WP_168463866.1, WP_168463940.1, WP_168463943.1, WP_168463947.1, WP_168463981.1, WP_168464516.1, WP_168464672.1, WP_174855540.1, WP_174855552.1		WP_007548764.1, WP_010082383.1, WP_010962940.1, WP_022626339.1, WP_095742788.1, WP_208571759.1		WP_007548764.1, WP_010082383.1, WP_174516025.1, WP_174516160.1	WP_010082383.1, WP_022626339.1, WP_174516935.1, WP_174516955.1, WP_174517024.1, WP_174517030.1, WP_174517034.1	WP_010082383.1, WP_022626339.1, WP_081600764.1, WP_155968831.1, WP_209452304.1			OAM05931.1					WP_110410261.1, WP_110410323.1, WP_110410526.1	WP_128080209.1	WP_007548764.1, WP_010082383.1, WP_022626339.1, WP_041573535.1, WP_051062209.1, WP_081600794.1, WP_174517030.1	WP_010962940.1, WP_022626339.1, WP_156768650.1, WP_179945728.1	WP_010082383.1, WP_022626339.1, WP_051062209.1, WP_155968831.1, WP_196770142.1, WP_196770145.1		WP_064085657.1, WP_139686538.1		WP_158619488.1	WP_007301972.1, WP_041581501.1, WP_081600808.1	WP_007301972.1, WP_149168622.1, WP_149168869.1, WP_149168905.1	WP_007548764.1, WP_010082383.1, WP_010962940.1, WP_022626339.1, WP_041580651.1, WP_050707711.1
OG0000011	WP_164224732.1	WP_010962520.1, WP_077188400.1, WP_080717651.1, WP_167513694.1	WP_010962520.1, WP_077188400.1, WP_080717651.1, WP_167513694.1	WP_006013492.1, WP_129827309.1, WP_158289746.1	WP_077188400.1, WP_077188447.1, WP_144078584.1, WP_153296804.1	WP_187296868.1, WP_187296942.1, WP_187297695.1			WP_077188400.1, WP_077188447.1, WP_153296804.1	WP_156220866.1	WP_182366703.1, WP_182366877.1	WP_080717616.1	WP_077188447.1, WP_080717616.1, WP_153296804.1	WP_136132042.1	WP_148259602.1, WP_162198777.1	WP_136132042.1	WP_127464291.1	WP_108784639.1, WP_158673923.1	WP_077188400.1, WP_077188447.1, WP_141457335.1	WP_114517569.1, WP_114517631.1	WP_168455260.1, WP_168456299.1		WP_191111547.1	WP_077188400.1, WP_077188447.1, WP_080717651.1, WP_153296804.1	WP_084221206.1, WP_084221212.1	WP_077188400.1, WP_077188447.1, WP_174516135.1	WP_077188447.1, WP_080717616.1, WP_141457335.1	WP_077188400.1, WP_077188447.1, WP_141457335.1, WP_153296804.1					WP_158673923.1	WP_158673923.1		WP_157956337.1		WP_077188447.1, WP_080717616.1, WP_141457335.1	WP_070356810.1, WP_077188400.1, WP_080717651.1, WP_153296804.1	WP_077188447.1, WP_155969609.1		WP_139686515.1, WP_167481351.1		WP_143689949.1	WP_041581343.1, WP_158673912.1, WP_158673913.1, WP_158673921.1, WP_158673923.1	WP_162198777.1, WP_167495304.1	WP_010962520.1, WP_077188400.1, WP_080717651.1, WP_167513694.1
OG0000012	WP_164224327.1	WP_022626293.1, WP_041580627.1, WP_050707712.1, WP_186799896.1	WP_022626293.1, WP_041580627.1, WP_050707712.1, WP_186799896.1	WP_096641426.1	WP_012673061.1, WP_084741728.1, WP_146038228.1				WP_182282478.1, WP_182282479.1, WP_182282480.1, WP_182282562.1	WP_096097160.1	WP_182366274.1, WP_182367137.1, WP_182367139.1, WP_182367533.1	WP_182309160.1, WP_182309356.1, WP_182309357.1	WP_182320051.1, WP_182320306.1, WP_182320308.1	WP_011256805.1, WP_041571501.1, WP_158676306.1	WP_019236300.1, WP_019236324.1, WP_019236511.1	WP_158676306.1, WP_167896074.1, WP_167896075.1, WP_167896146.1		WP_108784428.1, WP_159077659.1	WP_141456801.1, WP_141457140.1, WP_167482797.1, WP_167482807.1		WP_168455286.1, WP_168455795.1, WP_168455796.1	WP_168464158.1, WP_168464159.1, WP_168464389.1, WP_168464484.1	WP_146038228.1, WP_191110976.1, WP_191110977.1, WP_191110978.1	WP_208571679.1, WP_208571722.1, WP_208571735.1	WP_041046457.1, WP_052463297.1, WP_145971852.1	WP_174516063.1, WP_174516105.1	WP_141457140.1, WP_174516855.1, WP_174516901.1, WP_174516902.1	WP_141457140.1, WP_209452279.1, WP_209452351.1		OAL99953.1	OAM06460.1			WP_172758359.1, WP_172758388.1, WP_172758438.1	WP_175818585.1	WP_110410315.1, WP_112477193.1	WP_038249996.1, WP_051599583.1, WP_081818050.1	WP_051062191.1	WP_070356845.1, WP_083250449.1	WP_155968571.1, WP_155968764.1, WP_155968791.1, WP_196770127.1	WP_175939224.1			WP_143689005.1, WP_143689941.1, WP_206663880.1	WP_136133905.1	WP_149168879.1, WP_149168894.1	WP_022626213.1, WP_022626293.1, WP_041580627.1, WP_050707712.1	WP_175937348.1, WP_175937573.1	KTV72_04420
OG0000013	WP_164224616.1	WP_010081965.1, WP_010082521.1, WP_022626171.1	WP_010081965.1, WP_010082521.1, WP_022626171.1	WP_006013437.1, WP_006013441.1	WP_007548675.1, WP_012673416.1, WP_012673417.1	WP_187297425.1	WP_174133470.1, WP_174133471.1, WP_174133931.1, WP_174134256.1	WP_174133470.1, WP_174133471.1, WP_174133472.1	WP_010081965.1, WP_010081966.1, WP_010082521.1, WP_182282762.1	WP_099458614.1	WP_015589491.1, WP_182366803.1, WP_182368064.1	WP_182309260.1, WP_182309705.1, WP_182309706.1, WP_182309707.1	WP_010082521.1, WP_015589492.1	WP_041571502.1, WP_136132044.1	WP_019236849.1	WP_041571502.1, WP_167896313.1	WP_127464037.1	WP_015588256.1	WP_010082521.1, WP_015589492.1	WP_114517698.1, WP_114517699.1, WP_114517700.1	WP_168456102.1, WP_168456103.1, WP_168456104.1, WP_168456105.1, WP_168456304.1	WP_168464266.1, WP_168464267.1, WP_168464486.1	WP_191110886.1	WP_010081965.1, WP_010081966.1, WP_010082521.1, WP_038198436.1	WP_041045536.1, WP_171816623.1	WP_007548675.1, WP_010082521.1, WP_174515711.1, WP_174515712.1	WP_010082521.1, WP_174516754.1	WP_010082521.1, WP_012673416.1, WP_015589492.1, WP_209452381.1		OAM02951.1	OAM06335.1		WP_017532328.1	WP_017532328.1		WP_110410559.1, WP_110410598.1	WP_010082521.1	WP_010082521.1, WP_012673416.1, WP_015589491.1, WP_015589492.1	WP_010081965.1, WP_010081966.1, WP_070356797.1	WP_155968346.1, WP_155969399.1, WP_155969480.1, WP_155969482.1		WP_010405591.1		WP_143689283.1	WP_015588256.1	WP_127464037.1	WP_010081965.1, WP_010082521.1, WP_022626171.1	WP_175937796.1	KTV72_00840, KTV72_00845, KTV72_04195
OG0000014	WP_164225079.1	WP_080717648.1, WP_081420805.1, WP_081420820.1, WP_095866567.1, WP_099606206.1	WP_022626429.1, WP_080717648.1, WP_081420805.1, WP_081420820.1, WP_095866567.1, WP_099606206.1, WP_210168268.1	WP_129827308.1, WP_161566152.1	WP_007548352.1, WP_007548649.1, WP_084741703.1, WP_084741708.1, WP_095866567.1, WP_144078574.1, WP_147737881.1, WP_167494747.1	WP_187296970.1, WP_187297069.1	WP_174134080.1	WP_174133258.1	WP_080717648.1, WP_081420820.1, WP_095866567.1, WP_144078574.1, WP_182282490.1, WP_182282499.1			WP_160142645.1, WP_182309172.1, WP_182309559.1, WP_182309899.1	WP_182319997.1, WP_182320314.1, WP_182320393.1, WP_182320805.1, WP_182320933.1		WP_155115216.1				WP_081600760.1, WP_095866555.1, WP_095866567.1, WP_141456787.1, WP_141457343.1	WP_114517265.1, WP_201796972.1				WP_022626429.1, WP_080717648.1, WP_081420805.1, WP_081420820.1, WP_095866567.1, WP_099606206.1, WP_144078574.1, WP_156518115.1		WP_144078574.1, WP_174516159.1	WP_095866555.1, WP_174517042.1	WP_209452516.1, WP_209452538.1			OAM06368.1						WP_128080195.1, WP_128080200.1, WP_128080204.1, WP_128080218.1	WP_081600760.1, WP_081600776.1, WP_095866555.1, WP_095866567.1, WP_141456787.1, WP_144054591.1	WP_081420805.1, WP_083250469.1, WP_095866567.1, WP_099606206.1, WP_156768647.1, WP_156768660.1, WP_156768674.1	WP_080717636.1, WP_155968462.1, WP_160142645.1, WP_182319997.1				WP_143689256.1, WP_143689701.1	WP_135353056.1		WP_022626429.1, WP_080717648.1, WP_081420801.1, WP_081420805.1, WP_081420820.1, WP_095866567.1, WP_099606206.1
OG0000015		WP_007552972.1, WP_010962477.1, WP_022626384.1	WP_007552972.1, WP_010962477.1, WP_022626384.1		WP_007548332.1, WP_007549647.1, WP_007552972.1, WP_081600779.1	WP_187297648.1, WP_187297731.1, WP_187297732.1	WP_174133555.1	WP_174132894.1, WP_174133555.1	WP_007552972.1, WP_070357039.1, WP_182282690.1		WP_182366475.1, WP_182367865.1, WP_182367868.1, WP_182367927.1	WP_138264789.1, WP_182309225.1	WP_081600779.1, WP_182320626.1						WP_007549647.1, WP_007552972.1, WP_081600779.1, WP_141456909.1	WP_114517465.1, WP_114517523.1, WP_114517750.1, WP_114517756.1, WP_114517806.1, WP_147269157.1	WP_168456080.1		WP_114517465.1, WP_191111471.1	WP_007552972.1, WP_070357039.1, WP_208571540.1, WP_208571709.1, WP_208571760.1		WP_007552972.1, WP_138264789.1	WP_007552972.1, WP_081600779.1, WP_174517028.1	WP_007549647.1, WP_007552972.1, WP_081600779.1		OAM00659.1, OAM03443.1						WP_110409333.1, WP_110409423.1, WP_110409435.1, WP_110409436.1, WP_110409490.1, WP_110409491.1, WP_110409535.1, WP_110409536.1, WP_110409610.1, WP_110409672.1, WP_110409699.1, WP_110409752.1, WP_110410155.1, WP_110410320.1, WP_110410333.1, WP_157956384.1	WP_051599576.1, WP_081818043.1	WP_007549647.1, WP_007552972.1, WP_081600779.1	WP_007552972.1, WP_070357039.1, WP_083250473.1	WP_007552972.1, WP_155969032.1						WP_149168835.1	WP_007552972.1, WP_010962477.1, WP_167513693.1
OG0000016	WP_164224683.1, WP_164224780.1	WP_006279664.1, WP_022626321.1	WP_006279664.1, WP_022626321.1	WP_006012302.1, WP_006012640.1	WP_007550269.1, WP_007550935.1	WP_096616790.1, WP_187296924.1	WP_174132971.1, WP_174133284.1	WP_174132971.1, WP_174133284.1	WP_006279664.1, WP_070356877.1	WP_007302562.1, WP_007302624.1	WP_006279664.1, WP_182366904.1	WP_155968336.1	WP_182320216.1, WP_182320399.1	WP_041571444.1	WP_007302562.1, WP_007302624.1	WP_041571444.1	WP_127464129.1, WP_127464249.1	WP_108784084.1	WP_007550269.1, WP_141457370.1	WP_047758879.1, WP_047758905.1	WP_168456027.1, WP_168456043.1	WP_168464319.1, WP_168464910.1	WP_191110799.1, WP_191111179.1	WP_006279664.1, WP_070356877.1	WP_041045522.1, WP_041045534.1	WP_006279664.1, WP_155968336.1	WP_007550269.1, WP_015588961.1	WP_007550269.1, WP_015588961.1	WP_175814166.1	OAL99651.1, OAM03480.1	OAM06002.1, OAM06242.1	WP_175809635.1	WP_017532505.1, WP_017532556.1	WP_017532505.1, WP_017532556.1	WP_175818364.1	WP_110409529.1, WP_110410538.1	WP_051599612.1	WP_007550269.1, WP_015588961.1	WP_070356877.1	WP_155968336.1, WP_155968511.1	WP_175938699.1	WP_007302562.1	WP_175837612.1	WP_143689115.1, WP_158619487.1	WP_006012302.1, WP_015588563.1	WP_007302562.1, WP_007302624.1	WP_006279664.1, WP_022626321.1	WP_175937589.1, WP_175937806.1	KTV72_00790, KTV72_00820
OG0000017		WP_010082069.1, WP_038198869.1, WP_081420799.1, WP_081420800.1, WP_081420807.1, WP_081420812.1, WP_081420826.1	WP_010082069.1, WP_038198869.1, WP_041580719.1, WP_081420799.1, WP_081420800.1, WP_081420807.1, WP_081420812.1, WP_081420826.1, WP_210168138.1	WP_129827231.1, WP_129827285.1	WP_007548709.1, WP_081600753.1, WP_084741692.1, WP_084741699.1, WP_084741701.1, WP_084741706.1, WP_084741724.1				WP_038198869.1, WP_081420800.1, WP_151807816.1, WP_182282465.1, WP_182282523.1, WP_182282567.1		WP_182366910.1	WP_007548709.1, WP_182309443.1, WP_182309520.1, WP_182309945.1	WP_182320330.1		WP_019236592.1			WP_108784019.1	WP_038198869.1, WP_041573518.1, WP_081600753.1, WP_084741701.1, WP_141456943.1, WP_141456963.1	WP_179947514.1	WP_168455520.1			WP_007548709.1, WP_010082069.1, WP_038198869.1, WP_080717641.1, WP_208571580.1		WP_007548709.1	WP_174516814.1, WP_174517050.1	WP_209452348.1			OAM06367.1					WP_110409986.1, WP_110410580.1	WP_038248736.1, WP_038249347.1, WP_081818090.1	WP_007548709.1, WP_038198869.1, WP_041573518.1, WP_041573521.1, WP_041573539.1, WP_081600753.1, WP_081600778.1	WP_038198869.1, WP_083250450.1	WP_155968338.1, WP_155968430.1, WP_155968484.1, WP_155968835.1, WP_155968893.1, WP_155969143.1				WP_143689255.1			WP_010082069.1, WP_038198869.1, WP_041580719.1, WP_081420799.1, WP_081420800.1, WP_081420807.1, WP_081420812.1, WP_081420826.1
OG0000018		WP_050707719.1, WP_050707720.1, WP_081420824.1	WP_050707719.1, WP_050707720.1, WP_081420824.1		WP_044471196.1, WP_044471264.1	WP_187297268.1	WP_174133408.1	WP_174133408.1	WP_044471196.1, WP_044471264.1	WP_012481752.1, WP_012481854.1, WP_019236989.1	WP_182366394.1, WP_182366513.1	WP_182309236.1, WP_182309249.1, WP_182309511.1	WP_044471264.1, WP_182320584.1, WP_182320590.1		WP_012481752.1, WP_012481854.1, WP_019236989.1		WP_019236989.1, WP_127464175.1	WP_179947082.1	WP_044471264.1, WP_141456678.1, WP_141457211.1, WP_141457286.1	WP_114516815.1, WP_114517507.1, WP_179947490.1		WP_168463799.1, WP_168463907.1, WP_168463922.1, WP_168464007.1, WP_168464050.1, WP_168464166.1, WP_168464285.1, WP_168464453.1		WP_044471196.1, WP_044471264.1, WP_208571731.1, WP_208571809.1		WP_044471264.1, WP_174515693.1	WP_044471264.1, WP_141456678.1	WP_044471264.1, WP_209452305.1			OAM05077.1, OAM05920.1, OAM06100.1, OAM06155.1					WP_110409214.1, WP_110409406.1, WP_110409857.1, WP_110410216.1, WP_110410324.1, WP_110410583.1		WP_044471264.1, WP_141456678.1	WP_044471196.1, WP_070357054.1, WP_179945726.1, WP_179945734.1	WP_044471264.1, WP_151807722.1, WP_155969141.1		WP_139686543.1, WP_139686658.1, WP_139686734.1, WP_167481348.1, WP_167481352.1		WP_162848913.1	WP_015588370.1, WP_051063876.1	WP_012481752.1, WP_019236989.1, WP_149168662.1	WP_050707719.1, WP_050707720.1, WP_081420824.1
OG0000019	WP_164224832.1			WP_006012334.1	WP_012673264.1	WP_187296855.1, WP_187297066.1, WP_187297523.1, WP_187297525.1		WP_174133239.1, WP_174133346.1, WP_174133348.1		WP_019236435.1					WP_019236435.1, WP_019236437.1, WP_026097209.1, WP_155115220.1			WP_108784308.1, WP_108784663.1, WP_108784669.1	WP_012482040.1, WP_012673264.1, WP_015589004.1, WP_141457089.1, WP_141457312.1	WP_114516884.1, WP_114517253.1, WP_114517338.1, WP_114517341.1, WP_114517448.1, WP_114517450.1, WP_114517496.1, WP_114517498.1, WP_114517737.1		WP_168464772.1, WP_168464774.1		WP_012482040.1, WP_077188246.1, WP_141457089.1, WP_208571551.1, WP_208571793.1, WP_208571795.1, WP_208571814.1		WP_174515635.1, WP_174515637.1, WP_174515992.1, WP_174515996.1	WP_174516722.1, WP_174516971.1, WP_174516980.1						WP_017532025.1, WP_017532027.1, WP_017532584.1, WP_017532586.1, WP_040754675.1	WP_017532025.1, WP_017532027.1, WP_017532584.1, WP_017532586.1, WP_172758375.1, WP_172758537.1		WP_110410010.1, WP_110410014.1, WP_110410080.1, WP_110410083.1, WP_110410086.1, WP_110410380.1, WP_110410383.1, WP_110410412.1, WP_110410414.1		WP_015589004.1, WP_015589005.1		WP_155968621.1, WP_155968630.1				WP_077188537.1, WP_143689649.1, WP_143689928.1, WP_143689943.1	WP_135352744.1	WP_149168974.1, WP_149168975.1		WP_175937789.1	KTV72_00095
OG0000020	WP_164224636.1, WP_205517768.1	WP_010962611.1, WP_022626253.1, WP_022626278.1	WP_010962611.1, WP_022626253.1, WP_022626278.1	WP_006012653.1	WP_007548972.1, WP_007548973.1, WP_049749678.1, WP_095866562.1	WP_187296985.1, WP_187297300.1	WP_174132904.1, WP_174133838.1, WP_174134041.1	WP_174132904.1, WP_174132905.1	WP_182282525.1, WP_182282613.1, WP_182282614.1	WP_052264781.1	WP_182366805.1, WP_182366823.1	WP_182309291.1, WP_182309387.1, WP_182309388.1	WP_182320384.1, WP_182320574.1		WP_019236963.1		WP_127463605.1	WP_108784518.1, WP_159077683.1, WP_159077686.1	WP_041573589.1	WP_114516998.1	WP_168455257.1	WP_168464105.1	WP_191110862.1, WP_191110863.1, WP_191111028.1	WP_010962531.1	WP_041045125.1	WP_174515609.1, WP_174515796.1, WP_174515931.1	WP_041573589.1, WP_174516761.1	WP_209452535.1		OAM01665.1			WP_017532563.1	WP_172758350.1, WP_172758377.1		WP_110410140.1	WP_038249451.1, WP_038250455.1, WP_051599645.1	WP_041573506.1, WP_041573589.1, WP_179943639.1, WP_179943640.1	WP_070356798.1, WP_070356822.1, WP_179945729.1	WP_155968493.1, WP_155969531.1	WP_175938474.1		WP_175837732.1	WP_143689057.1, WP_143689523.1	WP_015588569.1, WP_041581305.1	WP_149168834.1	WP_010962611.1, WP_022626278.1, WP_167513689.1		KTV72_04485
OG0000021		WP_010962396.1, WP_010962397.1	WP_010962396.1, WP_010962397.1	WP_006013842.1, WP_006013843.1	WP_007548270.1, WP_007549323.1	WP_187297568.1	WP_174133956.1	WP_174133567.1	WP_182282481.1	WP_096097193.1	WP_182366277.1, WP_182366279.1	WP_182309137.1, WP_182309153.1	WP_182320067.1	WP_011256876.1	WP_019236328.1, WP_019237003.1, WP_019237019.1	WP_011256876.1	WP_127463582.1, WP_127463583.1	WP_108784021.1, WP_108784347.1	WP_141456732.1, WP_141456796.1	WP_047758945.1	WP_168455816.1, WP_168455817.1	WP_168464531.1	WP_191111151.1	WP_010962396.1, WP_010962397.1	WP_041045638.1	WP_155968800.1, WP_174516157.1	WP_174516858.1	WP_209452352.1	WP_175814382.1, WP_175814383.1	OAL99949.1, OAL99950.1	OAM04589.1, OAM04590.1	WP_175809751.1, WP_175809752.1	WP_017531655.1, WP_017532020.1, WP_017532264.1	WP_007302767.1, WP_172758434.1, WP_172758442.1, WP_172758465.1, WP_172758493.1	WP_175818176.1, WP_175818177.1	WP_110410247.1	WP_038249253.1, WP_038249256.1	WP_010962397.1, WP_015588796.1	WP_010962396.1, WP_010962397.1	WP_155968800.1	WP_175938652.1	WP_139686467.1	WP_175837676.1	WP_007302767.1, WP_143689548.1	WP_015587686.1	WP_007302767.1, WP_149168877.1	WP_010962396.1, WP_010962397.1	WP_175937593.1	KTV72_02315
OG0000022	WP_164225132.1, WP_205517760.1	WP_010962369.1, WP_010962608.1, WP_010962961.1, WP_167471207.1	WP_010962369.1, WP_010962608.1, WP_010962961.1, WP_010963140.1, WP_167471207.1		WP_121692651.1, WP_146038234.1, WP_153801321.1	WP_187297136.1, WP_187297338.1, WP_187297390.1, WP_187297563.1			WP_010962961.1, WP_148142727.1, WP_167471207.1, WP_179943781.1		WP_155969049.1, WP_182366725.1		WP_155969049.1, WP_156518015.1, WP_182320012.1						WP_010962608.1, WP_141456656.1		WP_168455574.1			WP_010962369.1, WP_153296810.1, WP_208571714.1, WP_208571732.1, WP_208571748.1		WP_010962608.1, WP_010963140.1, WP_155969049.1, WP_167471207.1, WP_174516150.1	WP_010962608.1, WP_144054593.1	WP_010962608.1, WP_209452545.1		OAM00675.1, OAM00707.1	OAM05194.1					WP_157956370.1, WP_157956393.1, WP_162297604.1	WP_128080206.1, WP_128080213.1, WP_128080215.1	WP_010962608.1, WP_144054593.1	WP_010962961.1, WP_148142727.1, WP_156768656.1	WP_155969049.1							WP_010962369.1, WP_010962608.1, WP_010962961.1, WP_010963140.1, WP_167471207.1	WP_175937204.1
OG0000023	WP_164224859.1	WP_007552425.1, WP_015588922.1	WP_007552425.1, WP_015588922.1		WP_007548437.1, WP_007552425.1, WP_012673242.1	WP_187297034.1, WP_187297701.1			WP_015588922.1, WP_182282601.1	WP_096097272.1					WP_019236296.1, WP_019236393.1, WP_019236498.1		WP_127463619.1, WP_127464046.1	WP_108784507.1, WP_108784552.1	WP_015588498.1, WP_141456720.1, WP_141457318.1	WP_114516978.1, WP_114517533.1, WP_114517851.1, WP_114517881.1, WP_114517920.1		WP_168464960.1	WP_191110937.1, WP_191111469.1	WP_015588498.1, WP_015588922.1, WP_208571774.1, WP_208571808.1		WP_174515617.1, WP_174515818.1	WP_012673242.1, WP_174516943.1	WP_197907398.1		OAM02903.1, OAM02912.1, OAM03433.1	OAM06096.1		WP_017532071.1, WP_017532077.1, WP_017532084.1	WP_019078516.1, WP_172758364.1, WP_172758408.1, WP_172758456.1, WP_172758522.1, WP_172758849.1		WP_110409999.1, WP_110410104.1	WP_038250989.1	WP_015588922.1	WP_015588922.1	WP_015588269.1				WP_010405462.1, WP_143689638.1, WP_143689960.1	WP_135352715.1, WP_135352804.1	WP_010405462.1, WP_096097272.1, WP_149168957.1	WP_007552425.1, WP_015588922.1		KTV72_03875
OG0000024	WP_164224860.1	WP_010082105.1, WP_010082109.1	WP_010082105.1, WP_010082109.1		WP_007548996.1, WP_010082105.1, WP_044471308.1	WP_187297035.1, WP_187297700.1			WP_010082109.1, WP_065095513.1	WP_096097270.1					WP_015587734.1, WP_019236394.1, WP_019236415.1		WP_127463620.1, WP_127464045.1	WP_108784505.1, WP_179947076.1	WP_007548996.1, WP_065095513.1, WP_141456767.1	WP_114517755.1, WP_114517809.1, WP_114517897.1, WP_114517903.1		WP_168464768.1	WP_191111605.1	WP_010082109.1, WP_191111605.1, WP_208571541.1, WP_208571775.1		WP_174515618.1, WP_174515817.1	WP_174516709.1, WP_174516944.1	WP_197907399.1		OAM02904.1, OAM02913.1, OAM03434.1	OAM06093.1		WP_017532076.1, WP_026092586.1, WP_026092637.1	WP_017532076.1, WP_026092586.1, WP_026092637.1, WP_172758482.1, WP_172758521.1		WP_110410000.1, WP_110410103.1, WP_110410389.1	WP_038250997.1	WP_015588921.1	WP_010082105.1, WP_070356778.1	WP_015588268.1				WP_010405460.1, WP_143689639.1, WP_143689923.1	WP_015588268.1	WP_010405460.1, WP_149168958.1	WP_010082105.1, WP_010082109.1		KTV72_03870
OG0000025	WP_164224999.1	WP_010082496.1, WP_010962837.1	WP_010082496.1, WP_010962837.1	WP_039950729.1	WP_006280486.1, WP_006280487.1	WP_187297159.1	WP_174133267.1, WP_174133909.1, WP_174133910.1	WP_174133267.1, WP_174133553.1	WP_006279799.1, WP_010082496.1		WP_182367071.1, WP_182367073.1	WP_182309547.1, WP_182309562.1	WP_182320695.1, WP_182320697.1	WP_011256566.1	WP_019236640.1	WP_167895892.1		WP_159077673.1	WP_006279800.1	WP_179947499.1	WP_168455591.1, WP_168455592.1, WP_168455925.1		WP_191111362.1, WP_191111529.1, WP_191111530.1	WP_006279799.1, WP_010082496.1	WP_084221203.1	WP_174515728.1, WP_174515921.1	WP_006279799.1, WP_174516787.1	WP_209452478.1		OAM00654.1, OAM00655.1	OAM04623.1		WP_017532105.1, WP_017532106.1	WP_017532105.1, WP_017532106.1		WP_110409812.1, WP_110410147.1, WP_110410457.1	WP_038250945.1	WP_006279799.1, WP_006279800.1	WP_006279799.1, WP_010082496.1	WP_155969099.1	WP_175939030.1, WP_175939041.1			WP_143689376.1, WP_143689377.1, WP_143689755.1	WP_081600815.1	WP_143689755.1	WP_010082496.1, WP_010962837.1	WP_175937343.1	KTV72_02490, KTV72_04925, KTV72_04930
OG0000026		WP_041580647.1	WP_041580647.1	WP_006015099.1, WP_006015102.1	WP_012673311.1	WP_187297600.1, WP_187297601.1	WP_174132981.1, WP_174132982.1	WP_174132981.1, WP_174132982.1	WP_182282691.1	WP_007302140.1, WP_052264831.1	WP_010082345.1	WP_182309224.1	WP_182320628.1	WP_011256246.1, WP_041571348.1	WP_019236733.1, WP_019236734.1	WP_011256246.1, WP_167895725.1	WP_127463818.1, WP_127463819.1	WP_108784132.1, WP_108784708.1	WP_141456681.1	WP_114517652.1, WP_114517653.1	WP_168455407.1, WP_168455408.1	WP_168464043.1	WP_191111427.1, WP_191111428.1	WP_010082345.1	WP_041046181.1, WP_041046726.1	WP_010082345.1	WP_174516789.1	WP_141456681.1	WP_175814408.1	OAL97013.1	OAM06435.1, OAM06436.1	WP_175809254.1	WP_007302140.1, WP_012481896.1	WP_007302140.1, WP_012481896.1	WP_175818630.1, WP_175818631.1	WP_110410523.1	WP_038249582.1	WP_015589290.1	WP_010082345.1	WP_010082345.1	WP_175938301.1, WP_175938303.1	WP_010402900.1, WP_029237623.1	WP_175837270.1, WP_175837272.1	WP_143689892.1, WP_143689893.1	WP_015587975.1, WP_135352977.1	WP_149168684.1, WP_149168685.1	WP_041580647.1	WP_175937745.1, WP_175937834.1, WP_175937835.1	KTV72_03220, KTV72_03225
OG0000027	WP_164224824.1, WP_164224863.1	WP_010962476.1, WP_010962707.1	WP_010962476.1, WP_010962707.1		WP_006280204.1, WP_007548325.1, WP_007548999.1	WP_187296840.1, WP_187297041.1, WP_187297690.1, WP_187297696.1		WP_174133539.1, WP_174133542.1	WP_010962476.1, WP_182282687.1	WP_096097248.1, WP_180708366.1					WP_019236292.1, WP_019236398.1, WP_026097201.1, WP_026097211.1		WP_010405450.1, WP_127463625.1, WP_179948503.1	WP_108784461.1	WP_019236398.1, WP_141456716.1, WP_141457040.1, WP_141457112.1	WP_114517795.1, WP_114517814.1, WP_114517939.1, WP_114517946.1, WP_179947507.1, WP_179947511.1		WP_168464787.1	WP_191110936.1	WP_010962476.1, WP_164224824.1, WP_208571545.1, WP_208571780.1		WP_174515623.1, WP_174515813.1	WP_174516712.1	WP_209452512.1					WP_017531705.1, WP_017531737.1, WP_017532067.1, WP_017532069.1	WP_172758368.1, WP_172758451.1, WP_172758477.1, WP_172758517.1, WP_172758853.1		WP_110410368.1, WP_110410394.1, WP_110410579.1		WP_015588918.1	WP_010962476.1	WP_155968615.1				WP_143689642.1, WP_143689926.1	WP_135352714.1	WP_149168902.1, WP_149168963.1	WP_010962476.1, WP_010962707.1
OG0000028	WP_164224469.1	WP_006279413.1, WP_006279415.1, WP_010082195.1, WP_022626208.1	WP_006279413.1, WP_006279415.1, WP_010082195.1, WP_022626208.1	WP_006013182.1	WP_006279415.1	WP_187297147.1	WP_174133433.1, WP_174133434.1, WP_174133906.1	WP_174132918.1, WP_174132920.1, WP_174133433.1, WP_174133434.1	WP_006279415.1, WP_010082195.1, WP_095742622.1, WP_182282474.1		WP_006279415.1, WP_095742622.1, WP_182366573.1	WP_006279413.1, WP_006279415.1, WP_182309613.1	WP_006279415.1, WP_095742622.1, WP_182320033.1	WP_179943605.1		WP_167895690.1		WP_108784357.1	WP_006279415.1	WP_007301853.1, WP_047759566.1, WP_114517364.1	WP_168456130.1, WP_168456132.1		WP_191110983.1, WP_191110985.1, WP_191111006.1	WP_006279413.1, WP_006279415.1, WP_010082195.1, WP_095742622.1, WP_138265065.1	WP_041045422.1, WP_041045432.1, WP_041045504.1, WP_041045941.1, WP_041046608.1	WP_006279413.1, WP_006279415.1, WP_095742622.1	WP_006279415.1	WP_006279415.1		OAL99154.1, OAL99157.1, OAM00211.1, OAM00212.1, OAM00214.1	OAM06319.1					WP_110410359.1		WP_006279415.1, WP_010082195.1	WP_006279413.1, WP_006279415.1, WP_010082195.1, WP_070356737.1	WP_006279413.1, WP_006279415.1, WP_095742622.1, WP_155969101.1			WP_175838529.1	WP_143689481.1			WP_006279413.1, WP_006279415.1, WP_010082195.1, WP_022626208.1	WP_175937647.1	KTV72_01115, KTV72_02195
OG0000029	WP_164224370.1	WP_010082072.1, WP_080717614.1, WP_080717620.1	WP_010082072.1, WP_080717614.1, WP_080717620.1	WP_129827230.1, WP_129827236.1, WP_129827277.1, WP_179948664.1, WP_186364107.1	WP_010082072.1, WP_080717620.1, WP_081600759.1, WP_084741697.1, WP_084741710.1	WP_187296960.1, WP_187297068.1, WP_187297278.1	WP_174134081.1	WP_174133259.1	WP_010082072.1, WP_080717614.1, WP_080717620.1			WP_010082072.1, WP_182309256.1, WP_182309521.1, WP_182309648.1	WP_010082072.1, WP_182320828.1		WP_080600789.1			WP_108784548.1	WP_010082072.1, WP_081600771.1, WP_081600772.1, WP_141456809.1, WP_141457203.1	WP_114517718.1, WP_147269141.1				WP_010082072.1, WP_080717614.1, WP_080717620.1		WP_010082072.1	WP_174517046.1	WP_081600771.1, WP_141457203.1, WP_209452536.1			OAM06099.1, OAM06108.1			WP_172758513.1			WP_010082072.1, WP_038248057.1, WP_081818042.1, WP_081818063.1	WP_010082072.1, WP_081600759.1, WP_081600771.1, WP_081600772.1, WP_141457203.1	WP_080717614.1, WP_080717620.1, WP_083250446.1	WP_010082072.1, WP_080717614.1, WP_081600772.1, WP_141456809.1, WP_151807939.1, WP_155968853.1				WP_012482016.1, WP_143689019.1, WP_206663875.1, WP_206663882.1	WP_080600789.1		WP_010082072.1, WP_080717614.1, WP_080717620.1
OG0000030	WP_164224753.1, WP_164225164.1	WP_010962309.1, WP_010962759.1	WP_010962309.1, WP_010962759.1	WP_007301992.1	WP_012673037.1, WP_012673185.1	WP_096617024.1, WP_187297062.1	WP_174133579.1	WP_174133579.1	WP_182282538.1, WP_182282772.1	WP_007301992.1		WP_010962309.1	WP_182319913.1	WP_011256542.1, WP_011256851.1	WP_026097278.1	WP_167895909.1, WP_167896116.1	WP_127463721.1	WP_108784499.1	WP_010962759.1, WP_141456826.1	WP_114517041.1, WP_114517289.1, WP_114517757.1	WP_168455695.1, WP_168456167.1	WP_168463869.1, WP_168464297.1	WP_191111226.1	WP_010962309.1, WP_010962759.1	WP_041045201.1	WP_174516154.1	WP_174516891.1, WP_174517013.1, WP_174517041.1	WP_010962309.1	WP_175814040.1		OAM06033.1, OAM06067.1	WP_175809394.1	WP_017532483.1	WP_017532483.1	WP_175818227.1, WP_175818532.1	WP_110409475.1, WP_110409550.1	WP_038250273.1, WP_038250291.1	WP_010962309.1, WP_010962759.1	WP_010962309.1, WP_070356882.1	WP_010962309.1, WP_010962759.1	WP_175938215.1, WP_175938762.1	WP_010406834.1	WP_175838037.1	WP_143689141.1	WP_015587867.1	WP_007301992.1	WP_010962309.1, WP_010962759.1	WP_175937168.1	KTV72_02090
OG0000031	WP_164224861.1, WP_205517798.1	WP_010962731.1	WP_010962731.1		WP_007548312.1, WP_007548997.1, WP_012673195.1	WP_187297036.1, WP_187297699.1			WP_182282744.1	WP_096097271.1					WP_019236295.1, WP_019236395.1, WP_019236416.1, WP_019236986.1		WP_127463621.1, WP_127464044.1	WP_108784506.1, WP_108784688.1	WP_007548997.1, WP_141456719.1, WP_141456766.1	WP_012481798.1, WP_114517754.1, WP_114517810.1, WP_114517904.1, WP_114517911.1		WP_168464769.1	WP_191111604.1	WP_015588920.1, WP_205517798.1, WP_208571542.1, WP_208571776.1		WP_174515619.1, WP_174515816.1	WP_007548997.1, WP_174516945.1	WP_197907400.1		OAM02905.1, OAM02908.1, OAM02914.1	OAM06094.1		WP_017531699.1	WP_172758365.1, WP_172758407.1, WP_172758454.1, WP_172758481.1, WP_172758520.1, WP_172758850.1		WP_110410102.1, WP_110410364.1, WP_110410390.1, WP_110410575.1	WP_038251007.1	WP_015588920.1	WP_012673195.1, WP_015588920.1	WP_015588267.1				WP_096641463.1, WP_143689640.1, WP_143689924.1	WP_015588267.1	WP_149168959.1	WP_010962731.1
OG0000032				WP_129827292.1	WP_012673261.1	WP_187297052.1, WP_187297053.1	WP_174134149.1	WP_174133506.1		WP_180708357.1			WP_182319922.1, WP_182319923.1, WP_182319924.1, WP_182319975.1, WP_182320813.1, WP_182320839.1, WP_182321182.1	WP_041571451.1, WP_083750415.1, WP_083750416.1, WP_158676328.1	WP_019236664.1, WP_080600780.1	WP_167895886.1, WP_167895887.1		WP_108784073.1, WP_108784301.1	WP_141457029.1	WP_114516879.1, WP_114516880.1, WP_114517490.1, WP_114517546.1, WP_114517863.1, WP_114517964.1, WP_114517976.1, WP_114517977.1, WP_114517982.1, WP_147269133.1, WP_147269162.1	WP_168455994.1, WP_168456085.1		WP_191111259.1, WP_191111306.1	WP_208571629.1	WP_052463180.1, WP_052463187.1, WP_084221185.1, WP_084221189.1, WP_145971841.1, WP_171816616.1		WP_174516726.1, WP_174516938.1			OAL97646.1, OAL98698.1			WP_083852060.1	WP_083852060.1		WP_110409272.1, WP_110409342.1, WP_110410107.1	WP_051599606.1, WP_128080201.1	WP_015588991.1		WP_155969315.1		WP_139686874.1		WP_143689633.1, WP_143689654.1, WP_158619483.1	WP_135352747.1	WP_149168739.1, WP_149168752.1, WP_149168785.1, WP_149168933.1, WP_149168948.1, WP_149168953.1, WP_164819305.1, WP_167495306.1			KTV72_00075, KTV72_04830
OG0000033	WP_143689022.1	WP_010082193.1, WP_010962704.1	WP_010082193.1, WP_010962704.1		WP_007548330.1, WP_007549008.1, WP_010962704.1	WP_187296846.1, WP_187297045.1, WP_187297528.1, WP_187297540.1			WP_010082193.1, WP_010962704.1	WP_007301848.1, WP_007302777.1					WP_007301848.1, WP_007302777.1, WP_019236402.1, WP_019236541.1		WP_127463631.1	WP_108784313.1	WP_007549008.1, WP_019236402.1, WP_141457106.1	WP_114517333.1, WP_114517459.1, WP_114517730.1, WP_114517773.1, WP_114517794.1, WP_114517907.1		WP_168464782.1	WP_191110931.1	WP_010082193.1, WP_010962704.1, WP_143689022.1, WP_208571784.1, WP_208571804.1		WP_114517459.1, WP_174515628.1	WP_174516715.1, WP_174516742.1	WP_174516742.1		OAL97415.1, OAL98079.1, OAM02597.1	OAM03778.1		WP_017531716.1	WP_017531716.1, WP_077188541.1, WP_172758371.1, WP_172758858.1		WP_110410095.1, WP_110410373.1, WP_110410399.1		WP_010082193.1	WP_010082193.1, WP_010962704.1	WP_155968603.1				WP_143689022.1, WP_143689026.1		WP_143688727.1	WP_010082193.1, WP_010962704.1
OG0000034	WP_164224568.1			WP_096616077.1, WP_129827246.1, WP_129827259.1, WP_129827279.1, WP_167468852.1, WP_167468853.1, WP_167468854.1, WP_167468855.1	WP_094189573.1, WP_094189589.1								WP_182320352.1		WP_019236527.1, WP_019236582.1				WP_015588908.1, WP_019236582.1	WP_114517723.1							WP_174517029.1	WP_015588908.1			OAM03626.1, OAM03936.1, OAM03937.1, OAM04606.1, OAM04607.1, OAM04609.1, OAM04610.1, OAM04616.1, OAM04617.1, OAM04633.1, OAM04635.1, OAM04638.1, OAM04639.1, OAM04643.1, OAM04665.1, OAM04699.1, OAM04837.1, OAM04843.1, OAM05017.1, OAM05028.1, OAM05037.1, OAM05062.1, OAM05074.1, OAM05188.1, OAM05207.1, OAM05218.1, OAM05225.1, OAM05712.1, OAM05724.1, OAM05727.1, OAM05744.1, OAM05770.1, OAM05803.1, OAM…			WP_096616077.1				WP_015588908.1				WP_139686367.1, WP_139686379.1, WP_139686425.1, WP_139686440.1, WP_139686472.1, WP_139686486.1, WP_139686536.1, WP_139686542.1, WP_139686553.1, WP_139686570.1, WP_139686571.1, WP_139686579.1, WP_139686632.1, WP_139686668.1, WP_139686672.1, WP_139686673.1, WP_139686700.1, WP_139686782.1, WP_139686832.1, WP_139686881.1, WP_139686882.1			WP_135352709.1	WP_149168992.1		WP_175937394.1
OG0000035	WP_164225075.1	WP_006280296.1	WP_006280296.1	WP_006012047.1, WP_006013634.1	WP_006280296.1, WP_012673105.1	WP_187297272.1	WP_174133248.1, WP_174134249.1	WP_174132735.1, WP_174133248.1	WP_006280296.1, WP_012673105.1	WP_010406927.1, WP_099458612.1	WP_065095203.1, WP_182366400.1	WP_182309411.1	WP_182319918.1	WP_136132046.1	WP_012481883.1, WP_019236893.1		WP_127463689.1, WP_164741541.1		WP_141456808.1, WP_141457199.1	WP_114516793.1	WP_168456244.1, WP_168456314.1	WP_168463963.1	WP_191111565.1, WP_191111622.1	WP_006280296.1, WP_012673105.1	WP_041045591.1, WP_041045795.1	WP_006280296.1, WP_155968480.1	WP_006280296.1, WP_141457199.1	WP_006280296.1, WP_141457199.1		OAM02042.1	OAM06421.1		WP_017531788.1, WP_017532444.1	WP_017531788.1, WP_017532444.1		WP_110409400.1, WP_162297603.1	WP_038248706.1	WP_015588774.1, WP_015588943.1	WP_012673105.1, WP_070356711.1	WP_155968480.1		WP_010406927.1, WP_139686602.1		WP_143689172.1, WP_143689433.1	WP_135352789.1, WP_135352907.1	WP_012481883.1, WP_019236893.1	WP_006280296.1	WP_175937818.1	KTV72_00170, KTV72_04815
OG0000036		WP_010962728.1, WP_015588924.1	WP_010962728.1, WP_015588924.1		WP_012673240.1, WP_012673401.1, WP_044471240.1				WP_015588924.1, WP_044471240.1, WP_182282605.1	WP_096097268.1					WP_019236411.1, WP_019236496.1		WP_127463617.1, WP_127464048.1	WP_108784550.1	WP_012673240.1, WP_141456722.1, WP_141456769.1	WP_114516976.1, WP_114517513.1, WP_114517535.1, WP_114517849.1, WP_114517879.1, WP_114517950.1	WP_168456082.1		WP_191110939.1	WP_012673240.1, WP_015588924.1, WP_208571539.1, WP_208571772.1		WP_174515615.1, WP_174515820.1	WP_012673240.1, WP_174516941.1	WP_209452515.1		OAL98695.1, OAM03035.1, OAM03431.1	OAM03959.1		WP_017531687.1, WP_017532068.1	WP_172758410.1, WP_172758484.1, WP_172758503.1		WP_110409997.1, WP_110410387.1		WP_015588924.1, WP_015588993.1	WP_015588924.1, WP_044471240.1	WP_155968585.1				WP_096641464.1, WP_143689021.1, WP_143689379.1, WP_143689636.1, WP_143689680.1	WP_135352731.1, WP_135352803.1	WP_077188546.1, WP_149168955.1	WP_010962728.1, WP_015588924.1		KTV72_03885
OG0000037	WP_164224325.1, WP_164224369.1, WP_164224505.1	WP_010082071.1, WP_041580622.1, WP_080717647.1, WP_156768648.1, WP_156768652.1, WP_156768661.1	WP_010082071.1, WP_041580622.1, WP_080717647.1, WP_156768648.1, WP_156768652.1, WP_156768661.1		WP_010082071.1, WP_080717647.1, WP_153801314.1, WP_153801315.1, WP_153801316.1, WP_153801317.1	WP_187297277.1			WP_010082071.1, WP_080717647.1			WP_010082071.1, WP_182309179.1	WP_010082071.1, WP_080717647.1, WP_182320282.1						WP_010082071.1, WP_080717647.1, WP_141456935.1, WP_153801314.1, WP_167482791.1, WP_167482798.1, WP_167482801.1, WP_167482808.1					WP_010082071.1, WP_080717647.1, WP_156768648.1, WP_156768652.1, WP_156768661.1		WP_010082071.1, WP_174515969.1	WP_080717647.1	WP_080717647.1, WP_209452278.1			OAM05084.1							WP_010082071.1, WP_148142725.1	WP_010082071.1, WP_080717647.1, WP_156768648.1, WP_156768652.1, WP_156768653.1, WP_156768661.1	WP_010082071.1, WP_080717647.1, WP_153296803.1, WP_155968891.1				WP_143689018.1	WP_081600830.1		WP_010082071.1, WP_041580622.1, WP_080717647.1, WP_156768648.1, WP_156768652.1, WP_156768661.1, WP_167513692.1
OG0000038	WP_164224711.1, WP_164224821.1, WP_164224825.1	WP_010082142.1, WP_010962475.1	WP_010082142.1, WP_010962475.1		WP_007548326.1, WP_007549003.1, WP_010082142.1	WP_187296841.1, WP_187297042.1, WP_187297689.1		WP_174133462.1	WP_010082142.1, WP_070356777.1	WP_096097249.1					WP_019236291.1, WP_019236399.1, WP_019237018.1		WP_127463626.1, WP_127464211.1	WP_047759659.1	WP_007549003.1, WP_047759659.1, WP_141456715.1, WP_141457362.1	WP_047759178.1, WP_114517770.1, WP_114517792.1, WP_114517815.1, WP_114517940.1, WP_147269154.1		WP_168464786.1	WP_191110935.1	WP_070356777.1, WP_164224825.1, WP_208571546.1, WP_208571781.1		WP_077188124.1, WP_174515624.1	WP_164224825.1, WP_174516748.1	WP_174516748.1			OAM05808.1		WP_017532090.1, WP_026092631.1	WP_010405448.1, WP_038536951.1, WP_172758369.1, WP_172758854.1		WP_110410098.1, WP_110410369.1, WP_110410395.1		WP_015588917.1, WP_015588995.1	WP_010082142.1, WP_070356777.1	WP_155968612.1				WP_010405448.1, WP_143689023.1	WP_135352713.1	WP_038536951.1, WP_077188124.1	WP_010082142.1, WP_010962475.1
OG0000039	WP_164224947.1	WP_010962646.1, WP_010963168.1	WP_010962646.1, WP_010963168.1	WP_006014134.1, WP_006015662.1	WP_007548532.1	WP_187297387.1	WP_174134190.1		WP_138265030.1	WP_052264667.1	WP_182367686.1	WP_182309870.1	WP_182319889.1	WP_011256594.1	WP_019236881.1, WP_019236983.1	WP_167895867.1	WP_127463683.1, WP_127463974.1	WP_108784450.1, WP_108784618.1	WP_141456850.1	WP_114517294.1, WP_114517416.1	WP_168455637.1, WP_168455997.1	WP_168464190.1, WP_168464715.1	WP_191110742.1	WP_138265030.1	WP_041046093.1	WP_174515716.1	WP_141456850.1	WP_209452377.1	WP_175814326.1	OAM01691.1	OAM06114.1, OAM06363.1	WP_175809375.1	WP_017531694.1, WP_017532005.1	WP_017532005.1, WP_172758398.1		WP_110409921.1	WP_038250566.1	WP_015589025.1, WP_015589500.1	WP_070357028.1	WP_155969503.1	WP_175938416.1	WP_139686628.1	WP_175837987.1	WP_006014134.1, WP_143689696.1	WP_135352761.1, WP_135352939.1	WP_052264667.1, WP_149168736.1, WP_149168913.1, WP_149168997.1	WP_010962646.1, WP_010963168.1	WP_175937554.1	KTV72_02135
OG0000040		WP_010962487.1, WP_010962724.1	WP_010962487.1, WP_010962724.1		WP_012673193.1	WP_187297551.1	WP_174134155.1		WP_010082246.1, WP_010962487.1, WP_182282597.1	WP_096097263.1, WP_096097267.1					WP_019236407.1, WP_019236483.1, WP_019236492.1, WP_026097212.1		WP_164741552.1	WP_108784485.1	WP_141456726.1	WP_114517389.1, WP_114517537.1, WP_114517845.1, WP_114517857.1, WP_114517949.1, WP_147269185.1	WP_168455931.1			WP_010962487.1, WP_208571535.1, WP_208571768.1		WP_174515611.1, WP_174515824.1		WP_209452274.1			OAM03956.1, OAM05708.1		WP_017532049.1, WP_017532082.1, WP_026092634.1, WP_040754687.1	WP_172758431.1, WP_172758461.1, WP_172758488.1		WP_110409274.1, WP_110409344.1, WP_110409345.1, WP_110409993.1, WP_110410109.1		WP_010962487.1	WP_010082246.1, WP_010962487.1	WP_155968705.1	WP_175938064.1			WP_143689679.1, WP_143689682.1, WP_143689959.1			WP_010962487.1, WP_010962724.1
OG0000041	WP_164224858.1	WP_010962482.1, WP_010962729.1	WP_010962482.1, WP_010962729.1		WP_012673194.1, WP_012673402.1	WP_187297032.1, WP_187297702.1			WP_010962482.1, WP_012673194.1, WP_182282600.1	WP_019236412.1					WP_019236392.1, WP_019236412.1, WP_019236497.1, WP_019236524.1		WP_127463618.1, WP_127464047.1	WP_108784504.1, WP_108784551.1	WP_141456721.1, WP_141456768.1	WP_114517534.1, WP_114517850.1, WP_114517880.1, WP_114517919.1		WP_168464767.1	WP_191111575.1	WP_010962482.1, WP_208571773.1		WP_174515616.1, WP_174515819.1	WP_174516942.1	WP_209452514.1		OAM03432.1	OAM03961.1, OAM06082.1, OAM06092.1		WP_017532055.1, WP_017532074.1	WP_172758363.1, WP_172758409.1, WP_172758457.1, WP_172758483.1, WP_172758848.1		WP_110409998.1, WP_110410105.1, WP_110410388.1	WP_038250988.1	WP_015588923.1, WP_015588994.1	WP_070356779.1	WP_155968587.1				WP_077188545.1, WP_143689380.1, WP_143689637.1	WP_015588270.1	WP_077188545.1, WP_149168956.1	WP_010962482.1, WP_010962729.1		KTV72_03880
OG0000042	WP_164224994.1	WP_006280467.1, WP_010962510.1	WP_006280467.1, WP_010962510.1	WP_006013719.1, WP_039950324.1	WP_006280323.1, WP_006280467.1	WP_187297613.1	WP_174133533.1	WP_174133533.1	WP_006280467.1, WP_010962510.1	WP_007302679.1, WP_052264662.1	WP_182366789.1	WP_182309298.1	WP_182320153.1		WP_019236373.1, WP_019236531.1		WP_127464208.1	WP_108784562.1	WP_006280467.1, WP_141456953.1	WP_114517372.1	WP_168456097.1		WP_191111161.1	WP_006280467.1, WP_010962510.1	WP_041046316.1, WP_084221162.1	WP_174515651.1, WP_174515835.1	WP_006280467.1, WP_141456953.1	WP_209452281.1, WP_209452537.1	WP_175814174.1	OAL96990.1	OAM04661.1, OAM06502.1	WP_175809561.1	WP_017531722.1, WP_017532641.1	WP_017531722.1, WP_017532641.1	WP_175818373.1		WP_038250007.1	WP_015589046.1	WP_070356788.1	WP_155968873.1		WP_139686422.1, WP_139686914.1		WP_143689535.1, WP_143689607.1	WP_015588494.1, WP_135352962.1	WP_007302903.1, WP_149168873.1	WP_006280467.1, WP_010962510.1	WP_175937346.1	KTV72_03170
OG0000043		WP_010962480.1, WP_010962732.1	WP_010962480.1, WP_010962732.1		WP_006280893.1, WP_010962732.1	WP_187297038.1, WP_187297698.1			WP_015588919.1	WP_019236417.1, WP_052265020.1					WP_015588266.1, WP_019236294.1, WP_019236417.1, WP_019236987.1		WP_127463622.1, WP_127464043.1	WP_108784689.1	WP_006280893.1, WP_141456718.1, WP_141456765.1	WP_114517811.1, WP_114517896.1, WP_114517912.1		WP_168464770.1		WP_015588919.1, WP_208571543.1, WP_208571777.1		WP_174515620.1, WP_174515815.1	WP_006280893.1, WP_174516946.1	WP_209452513.1		OAM02909.1, OAM02915.1			WP_017531700.1, WP_017531702.1, WP_017532081.1, WP_017532087.1, WP_051018447.1	WP_172758366.1, WP_172758453.1, WP_172758480.1, WP_172758519.1, WP_172758851.1		WP_110410101.1, WP_110410365.1, WP_110410391.1	WP_038251009.1	WP_015588919.1	WP_010962732.1	WP_155968589.1				WP_143689634.1, WP_143689641.1, WP_143689925.1	WP_135352805.1	WP_149168960.1	WP_010962480.1, WP_010962732.1
OG0000044	WP_205517740.1	WP_010963125.1	WP_010963125.1	WP_006013123.1, WP_006015482.1	WP_007549087.1	WP_187297622.1	WP_174133855.1		WP_010963125.1	WP_007301949.1	WP_182368032.1		WP_182320362.1	WP_041571453.1	WP_007301949.1, WP_019236584.1, WP_038197876.1	WP_167896304.1	WP_007301949.1	WP_108784444.1	WP_015589462.1, WP_139686866.1, WP_141456712.1	WP_114517464.1, WP_179947522.1	WP_168455447.1		WP_191111559.1	WP_010963125.1, WP_208571521.1, WP_208571685.1	WP_041045143.1	WP_015589462.1, WP_174515774.1	WP_015589462.1	WP_197907079.1	WP_175814094.1	OAM01779.1	OAM06102.1, OAM06126.1	WP_175809583.1	WP_007301949.1	WP_007301949.1	WP_175818285.1	WP_110409307.1, WP_110410060.1, WP_110410581.1, WP_179947428.1	WP_038250521.1	WP_015589462.1	WP_010963125.1			WP_139686392.1, WP_139686866.1	WP_175837417.1	WP_139686866.1, WP_143689438.1, WP_177429441.1	WP_015587786.1	WP_007301949.1, WP_167495311.1	WP_010963125.1	WP_175937342.1	KTV72_04230
OG0000045	WP_164224827.1				WP_007549005.1, WP_012673196.1, WP_039963649.1	WP_187296844.1, WP_187297043.1	WP_174134139.1		WP_012673196.1	WP_096097251.1					WP_019236401.1, WP_019236421.1, WP_019236995.1, WP_019237022.1, WP_038197628.1, WP_080600786.1		WP_127463628.1, WP_127464160.1	WP_108784311.1, WP_108784459.1	WP_007549005.1, WP_141456713.1, WP_141456763.1, WP_141457108.1	WP_114517332.1, WP_114517772.1, WP_114517926.1		WP_168464784.1	WP_191110932.1	WP_208571547.1, WP_208571635.1, WP_208571783.1		WP_174515647.1, WP_174515811.1	WP_174516714.1, WP_174516747.1	WP_209452530.1		OAL97416.1	OAM05810.1		WP_017531714.1, WP_017532051.1, WP_017532052.1, WP_017532086.1	WP_172758450.1, WP_172758476.1, WP_172758533.1, WP_172758542.1, WP_172758856.1		WP_110410096.1, WP_110410371.1, WP_110410397.1	WP_081818079.1, WP_128080214.1	WP_015588997.1	WP_070356858.1	WP_155968606.1					WP_015588417.1	WP_149168900.1, WP_149168965.1
OG0000046	WP_007549999.1, WP_041582616.1, WP_164224516.1, WP_205517750.1, WP_205517758.1, WP_205517791.1			WP_006012367.1, WP_006012370.1	WP_007549995.1, WP_007549999.1, WP_041582615.1, WP_041582616.1							WP_182309485.1							WP_041582615.1, WP_141457079.1	WP_114517431.1, WP_114517432.1, WP_114517436.1, WP_114517437.1		WP_168464130.1, WP_168464765.1	WP_007549999.1, WP_041582615.1, WP_041582616.1, WP_191110956.1, WP_191110957.1, WP_191111244.1	WP_007549995.1, WP_007549999.1, WP_041582615.1, WP_041582616.1			WP_007549995.1, WP_007549999.1, WP_174516811.1, WP_174516812.1			OAL98376.1, OAL98377.1, OAL98378.1, OAL98379.1			WP_026092632.1			WP_110409317.1, WP_110409348.1, WP_110409766.1, WP_110410040.1, WP_110410110.1, WP_110410362.1, WP_110410433.1, WP_110410528.1, WP_110410577.1, WP_157956356.1								WP_007549995.1, WP_143689034.1, WP_143689035.1, WP_143689038.1	WP_015588088.1, WP_015588520.1, WP_015588521.1, WP_135353032.1				KTV72_04705, KTV72_04710
OG0000047	WP_164224822.1, WP_164224862.1	WP_010962479.1, WP_038228285.1	WP_010962479.1, WP_038228285.1		WP_006280676.1, WP_006280854.1	WP_187297039.1, WP_187297704.1		WP_174133418.1		WP_096097265.1					WP_019236396.1, WP_019236418.1, WP_026097194.1, WP_026097277.1		WP_010405454.1, WP_127463623.1	WP_108784463.1, WP_108784690.1	WP_006280854.1, WP_141456717.1, WP_141456764.1, WP_141457118.1	WP_114517790.1, WP_114517812.1, WP_114517871.1, WP_114517898.1, WP_114517913.1		WP_168464788.1	WP_164224822.1	WP_010962479.1, WP_164224822.1, WP_208571778.1, WP_208571807.1		WP_174515621.1, WP_174515814.1	WP_174516710.1, WP_174516947.1						WP_026092587.1, WP_026092588.1, WP_026092592.1	WP_172758479.1, WP_172758532.1, WP_172758539.1, WP_172758543.1, WP_172758852.1		WP_110410100.1, WP_110410366.1, WP_110410392.1		WP_010962479.1	WP_010962479.1, WP_070356876.1	WP_038228285.1				WP_143689729.1, WP_177429458.1	WP_015588265.1	WP_149168961.1	WP_010962479.1, WP_038228285.1
OG0000048	WP_164224983.1	WP_010962473.1, WP_010962703.1	WP_010962473.1, WP_010962703.1		WP_007548331.1, WP_012673198.1, WP_041582652.1	WP_187296847.1, WP_187297046.1, WP_187297527.1			WP_012673198.1, WP_182282743.1	WP_180708362.1, WP_180708364.1, WP_180708369.1					WP_019236287.1, WP_019236403.1, WP_019236423.1, WP_019236424.1, WP_019237000.1, WP_019237005.1, WP_019237013.1, WP_038197812.1		WP_127463632.1, WP_127464159.1	WP_108784314.1	WP_041582652.1, WP_141456762.1, WP_141457104.1	WP_114517458.1		WP_168464781.1		WP_015588914.1, WP_208571548.1, WP_208571805.1, WP_208571810.1, WP_208571822.1		WP_174515629.1, WP_174516127.1	WP_174516716.1, WP_174516741.1			OAL97414.1, OAM02596.1	OAM03779.1		WP_179943648.1, WP_179943649.1			WP_110410094.1, WP_110410374.1, WP_110410400.1		WP_015588914.1, WP_015588998.1	WP_012673198.1, WP_070356775.1	WP_155969560.1				WP_143689684.1, WP_177429465.1		WP_149168966.1	WP_010962473.1, WP_010962703.1
OG0000049	WP_164224511.1	WP_010962598.1	WP_010962598.1	WP_006015493.1	WP_012673125.1	WP_187297325.1	WP_174132725.1	WP_174132725.1	WP_095742689.1	WP_052264655.1, WP_096097254.1			WP_182320240.1, WP_182320354.1		WP_019236331.1		WP_127463660.1, WP_127464281.1	WP_108784026.1	WP_015588984.1, WP_141457331.1	WP_114516925.1, WP_179947452.1		WP_168464712.1, WP_168464713.1		WP_095742689.1, WP_208571765.1	WP_041045357.1	WP_174515878.1	WP_015588984.1, WP_174516756.1	WP_197907207.1, WP_209452541.1		OAM01721.1, OAM01722.1	OAM06266.1, OAM06455.1, OAM06525.1		WP_017531648.1, WP_017531719.1, WP_026092600.1	WP_017531648.1, WP_017531719.1, WP_026092600.1		WP_110410217.1, WP_110410218.1, WP_110410437.1, WP_162297606.1		WP_015588984.1, WP_081600805.1	WP_070356817.1	WP_155968414.1		WP_010406367.1, WP_139686365.1		WP_143689524.1, WP_143689552.1, WP_143689710.1	WP_015587692.1	WP_149168939.1	WP_010962598.1	WP_175937720.1	KTV72_00155, KTV72_03270
OG0000050	WP_164224807.1, WP_164224819.1, WP_164224826.1	WP_006280203.1	WP_006280203.1		WP_006280203.1, WP_012673244.1, WP_044471312.1	WP_187296843.1, WP_187297063.1		WP_174133350.1	WP_006280203.1	WP_096097250.1					WP_019236290.1, WP_019236400.1, WP_019236994.1, WP_019237004.1		WP_077188543.1, WP_127463627.1	WP_108784310.1, WP_108784460.1	WP_141456714.1, WP_141457038.1, WP_141457110.1, WP_141457314.1	WP_114517461.1, WP_114517771.1, WP_114517793.1, WP_114517925.1		WP_168464785.1	WP_191110933.1	WP_015588915.1, WP_164224826.1, WP_208571702.1, WP_208571782.1		WP_174515626.1, WP_174515812.1	WP_174516713.1, WP_174516744.1	WP_174516744.1			OAM05809.1		WP_017532050.1, WP_017532083.1	WP_172758370.1, WP_172758516.1, WP_172758538.1, WP_172758855.1, WP_172758868.1		WP_110410097.1, WP_110410370.1, WP_110410396.1		WP_015588915.1, WP_015588996.1	WP_006280203.1, WP_070356776.1	WP_155968609.1				WP_143689024.1, WP_143689731.1		WP_149168901.1, WP_149168964.1	WP_006280203.1
OG0000051		WP_010082311.1, WP_010962440.1, WP_010962540.1, WP_162829040.1, WP_167513690.1	WP_010082311.1, WP_010962440.1, WP_010962540.1, WP_162829040.1, WP_167513690.1		WP_153801318.1, WP_162829040.1	WP_187297384.1	WP_174133953.1		WP_010082311.1, WP_010962440.1, WP_162829040.1, WP_167513690.1		WP_153296807.1, WP_162829040.1	WP_182309572.1	WP_162829040.1, WP_167513690.1, WP_182320369.1						WP_041573492.1, WP_141457173.1, WP_153801318.1		WP_168455624.1			WP_010082311.1, WP_010962440.1, WP_162829040.1		WP_155969423.1, WP_162829040.1, WP_167347043.1, WP_174515803.1, WP_174516040.1	WP_153801318.1, WP_174516757.1, WP_174516765.1, WP_174516868.1, WP_174516989.1	WP_041573492.1, WP_153801318.1, WP_174516765.1, WP_197907315.1		OAL99955.1, OAM00162.1, OAM01725.1								WP_041573492.1, WP_041573508.1, WP_141457173.1, WP_153801318.1	WP_010082311.1	WP_155969423.1							WP_010082311.1, WP_010962440.1, WP_010962540.1, WP_162829040.1, WP_167513690.1		KTV72_04175
OG0000052		WP_010962679.1	WP_010962679.1	WP_129827306.1	WP_007549910.1	WP_187297200.1		WP_174133051.1, WP_174133242.1, WP_174133438.1	WP_151807932.1	WP_096097230.1			WP_182319946.1, WP_182320360.1		WP_019236454.1, WP_019236583.1, WP_038197878.1, WP_038198004.1		WP_127464316.1	WP_108783955.1	WP_007549910.1, WP_141456711.1, WP_141456740.1, WP_141456779.1	WP_114516980.1, WP_114517421.1, WP_114517664.1		WP_168464803.1	WP_191110951.1	WP_191110951.1, WP_208571522.1, WP_208571564.1, WP_208571684.1		WP_174515773.1	WP_174516832.1, WP_174516913.1				OAM06117.1		WP_017531747.1, WP_017532070.1, WP_017532078.1	WP_172758419.1, WP_172758468.1, WP_172758511.1, WP_172758838.1		WP_110409308.1, WP_110410031.1, WP_110410059.1, WP_110410135.1, WP_110410424.1			WP_070356851.1	WP_155968675.1		WP_139686865.1		WP_143689001.1, WP_143689042.1, WP_143689937.1	WP_135352732.1	WP_149168993.1	WP_010962679.1
OG0000053		WP_022626354.1	WP_022626354.1	WP_006013371.1, WP_006015645.1	WP_012673269.1	WP_187297225.1	WP_174134153.1	WP_174133584.1	WP_022626354.1	WP_019078583.1, WP_052264665.1		WP_182309568.1	WP_182320723.1	WP_011256267.1, WP_011256269.1	WP_019078583.1, WP_019078607.1	WP_167896231.1, WP_167896232.1	WP_127464173.1	WP_108784244.1, WP_108784364.1, WP_108784660.1	WP_015589214.1	WP_114517580.1, WP_114517842.1	WP_168455496.1, WP_168455944.1, WP_168456081.1, WP_168456175.1	WP_168464051.1, WP_168464436.1, WP_168464693.1, WP_174855532.1	WP_191111246.1	WP_208571616.1	WP_041046017.1, WP_041046100.1, WP_052463194.1	WP_022626354.1	WP_015589214.1			OAL98693.1	OAM06513.1		WP_017531678.1	WP_017531678.1, WP_172758462.1, WP_172758489.1	WP_175818650.1	WP_110409563.1, WP_110409794.1, WP_110410270.1, WP_110410454.1		WP_015589214.1	WP_022626354.1	WP_022626354.1				WP_143689216.1, WP_143689584.1	WP_041581380.1	WP_019078583.1, WP_149168773.1	WP_022626354.1	WP_175937034.1	KTV72_04170, KTV72_04890, KTV72_05040
OG0000054	WP_164224393.1, WP_164224517.1, WP_164224559.1, WP_164224612.1			WP_006013456.1	WP_012673095.1	WP_187296826.1, WP_187297421.1, WP_187297710.1		WP_174133256.1		WP_052265010.1			WP_182320350.1	WP_011256602.1, WP_160119449.1	WP_019236482.1, WP_019236490.1, WP_019236589.1, WP_019236847.1, WP_038197967.1	WP_167895873.1, WP_167895994.1	WP_127464236.1	WP_108784668.1, WP_159077653.1	WP_141456731.1	WP_114517106.1, WP_114517657.1, WP_114517834.1, WP_114517941.1, WP_114517960.1			WP_191111144.1, WP_191111314.1, WP_191111465.1	WP_208571730.1	WP_052463270.1, WP_145971863.1	WP_174515698.1, WP_174515826.1	WP_174516768.1	WP_209452501.1		OAL99194.1, OAM01634.1, OAM03039.1	OAM05718.1, OAM05997.1, OAM06480.1		WP_017532019.1, WP_026092673.1	WP_017532019.1, WP_026092673.1					WP_070356768.1			WP_139686736.1		WP_143689841.1	WP_135352828.1	WP_007302312.1, WP_019236482.1, WP_149168904.1		WP_175937241.1, WP_175937242.1	KTV72_02840, KTV72_04940, KTV72_04945
OG0000055	WP_164224909.1, WP_164224910.1	WP_006279756.1, WP_010962364.1	WP_006279756.1, WP_010962364.1	WP_006014211.1	WP_007548371.1, WP_007548372.1	WP_064124961.1, WP_096616925.1	WP_174133356.1	WP_174133356.1	WP_006279756.1, WP_010082606.1	WP_010403511.1	WP_006279756.1, WP_182366633.1	WP_182309621.1, WP_182309622.1	WP_007548371.1		WP_010403511.1		WP_010403511.1	WP_108784263.1	WP_006279756.1, WP_010082606.1	WP_114517258.1	WP_168455487.1	WP_168464408.1, WP_168464409.1	WP_191111294.1	WP_006279756.1, WP_208571577.1		WP_006279756.1, WP_010082606.1	WP_006279756.1, WP_010082606.1	WP_006279756.1, WP_010082606.1		OAM01651.1, OAM01652.1	OAM06207.1		WP_010403511.1	WP_010403511.1		WP_110409802.1, WP_110409803.1	WP_007548371.1	WP_006279756.1, WP_015588841.1	WP_006279756.1, WP_010082606.1	WP_006279756.1, WP_155968994.1		WP_010403511.1		WP_143689325.1	WP_015588078.1	WP_010403511.1	WP_006279756.1, WP_010962364.1	WP_175937853.1	KTV72_03405
OG0000056		WP_010962680.1	WP_010962680.1	WP_006015625.1	WP_007549904.1	WP_187297198.1		WP_174133053.1, WP_174133440.1	WP_151807930.1						WP_019236452.1, WP_019236476.1, WP_019236518.1		WP_006015625.1	WP_108783957.1, WP_108784224.1	WP_007549904.1, WP_141456741.1	WP_114516963.1, WP_114517423.1, WP_114517466.1, WP_114517666.1, WP_114517865.1, WP_147269152.1		WP_168464801.1	WP_191110949.1	WP_143688911.1, WP_208571520.1, WP_208571646.1, WP_208571816.1	WP_041045819.1	WP_174515771.1	WP_174516843.1, WP_174516915.1				OAM06128.1		WP_017531746.1, WP_017532031.1	WP_017531746.1, WP_017532031.1, WP_172758470.1		WP_110409305.1, WP_110410029.1, WP_110410062.1, WP_110410063.1, WP_110410133.1, WP_110410604.1		WP_015589021.1		WP_155968672.1		WP_139686868.1		WP_006015625.1, WP_143688872.1, WP_143689677.1	WP_015588513.1	WP_149168990.1	WP_010962680.1
OG0000057	WP_164224553.1, WP_164224562.1, WP_164224565.1, WP_164224566.1, WP_164224808.1, WP_205517754.1	WP_010962722.1	WP_010962722.1	WP_006012795.1, WP_006014164.1	WP_012673227.1	WP_187296968.1, WP_187297723.1, WP_187297724.1			WP_182282788.1	WP_096097234.1	WP_182366895.1, WP_182367238.1	WP_182309481.1, WP_182309482.1, WP_182309483.1			WP_019236480.1, WP_155115215.1				WP_141457077.1, WP_141457124.1	WP_114517441.1, WP_114517506.1, WP_114517660.1, WP_114517855.1, WP_147269169.1, WP_147269190.1, WP_179947497.1	WP_168456001.1		WP_191111445.1	WP_208571529.1, WP_208571653.1, WP_208571677.1, WP_208571678.1		WP_174516071.1	WP_141457124.1, WP_174516983.1	WP_209452312.1, WP_209452313.1, WP_209452314.1, WP_209452533.1			OAM06074.1, OAM06473.1			WP_172758841.1				WP_144054595.1		WP_155968908.1, WP_155968910.1, WP_155968920.1, WP_155969566.1, WP_155969568.1				WP_006014164.1		WP_096097234.1, WP_149168724.1	WP_010962722.1
OG0000058	WP_164225034.1	WP_010962993.1, WP_010962994.1	WP_010962993.1, WP_010962994.1	WP_039950646.1	WP_006280362.1, WP_049749691.1	WP_187297465.1	WP_174134052.1	WP_174133304.1	WP_010081954.1, WP_010962993.1	WP_007302244.1	WP_182367760.1, WP_182367763.1	WP_182309676.1, WP_182309677.1	WP_182321062.1	WP_011256206.1	WP_019236796.1	WP_167895694.1	WP_127463899.1	WP_108784261.1	WP_141457298.1, WP_179949600.1	WP_114517261.1	WP_174855504.1	WP_174855537.1	WP_191111292.1	WP_010081954.1, WP_010962993.1	WP_041045743.1	WP_174515890.1	WP_174516952.1	WP_179949600.1	WP_175813922.1	OAM00234.1	OAM06205.1	WP_175809139.1	WP_007302244.1	WP_007302244.1	WP_175818066.1	WP_110409849.1	WP_038249424.1, WP_038249430.1	WP_015589343.1	WP_179945718.1	WP_196770126.1	WP_175939128.1	WP_139686692.1	WP_175838411.1	WP_143689327.1	WP_135353037.1	WP_007302244.1	WP_010962993.1, WP_010962994.1	WP_175937723.1	KTV72_03415
OG0000059		WP_010962685.1	WP_010962685.1	WP_006015605.1	WP_007549241.1	WP_096676767.1, WP_187297685.1	WP_174134107.1			WP_096097245.1					WP_019236447.1, WP_019236471.1		WP_006015605.1	WP_046493454.1, WP_108783960.1	WP_007549241.1, WP_141456746.1	WP_010405430.1, WP_114516968.1, WP_114517598.1, WP_114517669.1, WP_114517779.1, WP_114517844.1		WP_168464796.1	WP_015588509.1	WP_015588509.1, WP_017532593.1, WP_143688951.1, WP_208571515.1		WP_010405430.1, WP_174515781.1	WP_174516837.1, WP_174516917.1			OAM01641.1			WP_017532593.1	WP_017532593.1		WP_110409299.1, WP_110410024.1, WP_110410068.1, WP_110410128.1	WP_010405430.1	WP_015589016.1	WP_010405430.1	WP_010405430.1, WP_155969105.1				WP_006015605.1, WP_143689933.1	WP_015588509.1, WP_019236471.1	WP_149168985.1	WP_010962685.1
OG0000060	WP_164224829.1	WP_038228276.1	WP_038228276.1	WP_006012353.1	WP_007549851.1, WP_012673199.1	WP_187296851.1, WP_187297065.1			WP_182282791.1	WP_019236429.1					WP_019236406.1, WP_019236429.1, WP_019236500.1, WP_026097221.1			WP_108784452.1	WP_007549851.1, WP_141456757.1, WP_141457095.1	WP_114517337.1, WP_114517455.1, WP_114517503.1, WP_114517709.1, WP_114517776.1		WP_168464967.1		WP_081701964.1, WP_208571633.1, WP_208571698.1, WP_208571788.1, WP_208571813.1		WP_174515631.1, WP_174515997.1	WP_015588906.1, WP_174516719.1, WP_174516739.1, WP_174516968.1	WP_174516739.1					WP_017531739.1, WP_017532589.1	WP_017531739.1, WP_172758372.1, WP_172758861.1		WP_110410090.1, WP_110410377.1, WP_110410403.1		WP_015588906.1, WP_041573511.1		WP_155968591.1				WP_143689030.1, WP_143689573.1, WP_143689645.1		WP_149168970.1	WP_038228276.1
OG0000061	WP_205517811.1	WP_010962472.1, WP_010962701.1	WP_010962472.1, WP_010962701.1	WP_039950216.1	WP_006280180.1, WP_007549853.1	WP_187296849.1, WP_187297048.1		WP_174133493.1	WP_006280180.1, WP_010962472.1	WP_019236426.1					WP_015589000.1, WP_019236285.1, WP_019236426.1		WP_077188538.1	WP_108784454.1, WP_108784566.1	WP_007549853.1, WP_141456760.1, WP_141457100.1	WP_114517343.1, WP_114517462.1, WP_114517733.1, WP_114517775.1, WP_114517894.1		WP_168464779.1		WP_010962472.1, WP_077188251.1, WP_208571700.1, WP_208571786.1, WP_208571812.1		WP_174515630.1	WP_174516718.1, WP_174516746.1	WP_174516746.1					WP_017532591.1	WP_017532591.1, WP_172758515.1, WP_172758859.1		WP_110410092.1, WP_110410401.1, WP_110410601.1		WP_010962472.1, WP_015589000.1	WP_070357038.1	WP_155968600.1				WP_077188538.1, WP_143689028.1, WP_143689644.1		WP_149168968.1	WP_010962472.1, WP_010962701.1
OG0000062		WP_010082216.1	WP_010082216.1	WP_006015599.1	WP_007549243.1	WP_187297513.1, WP_187297687.1		WP_174133592.1		WP_019236446.1					WP_019236446.1, WP_019236469.1		WP_006015599.1	WP_046493457.1, WP_108783961.1	WP_007549243.1, WP_141456747.1, WP_141457310.1	WP_114516969.1, WP_114517330.1, WP_114517472.1, WP_114517597.1, WP_114517670.1, WP_114517778.1, WP_114517843.1		WP_168464795.1	WP_065094343.1	WP_065094343.1, WP_208571514.1, WP_208571559.1, WP_208571690.1		WP_010082216.1, WP_174515782.1	WP_174516838.1, WP_174516918.1			OAM01642.1			WP_017532574.1	WP_017532574.1		WP_110409297.1, WP_110410069.1, WP_110410126.1, WP_112477229.1		WP_015589014.1	WP_010082216.1	WP_155968666.1				WP_143689932.1	WP_135352719.1	WP_149168984.1	WP_010082216.1
OG0000063	WP_164224330.1	WP_010962827.1	WP_010962827.1	WP_006015319.1	WP_012673212.1	WP_187297240.1	WP_174134070.1		WP_182282646.1	WP_007301909.1	WP_182367052.1	WP_182309535.1	WP_182320679.1	WP_011256746.1	WP_007301909.1	WP_167895759.1	WP_127464221.1	WP_108784608.1	WP_015589197.1	WP_114516792.1	WP_168455704.1, WP_168455912.1	WP_168464643.1, WP_168464733.1, WP_168464808.1	WP_191110953.1	WP_010962827.1	WP_041045601.1	WP_077188219.1, WP_174515770.1	WP_015589197.1, WP_174516999.1, WP_174517004.1	WP_209452476.1	WP_175814098.1	OAM00639.1	OAM05897.1	WP_175809523.1	WP_017531749.1	WP_017531749.1	WP_175818289.1	WP_110409568.1, WP_110410035.1, WP_110410054.1, WP_110410428.1, WP_112477197.1	WP_038250051.1	WP_015588937.1, WP_015589197.1		WP_155969081.1	WP_175939400.1		WP_175837525.1	WP_143689840.1	WP_015588523.1	WP_007301909.1	WP_010962827.1	WP_175937177.1	KTV72_01760
OG0000064	WP_164224468.1	WP_010962341.1	WP_010962341.1	WP_176691189.1, WP_176691191.1	WP_012673050.1	WP_187297144.1	WP_174133850.1, WP_174133851.1	WP_174132632.1, WP_174132633.1	WP_010962341.1	WP_052264711.1, WP_052264729.1	WP_182366265.1		WP_182319995.1	WP_011256802.1, WP_160119452.1	WP_026097243.1, WP_026097244.1	WP_167896070.1, WP_167896071.1	WP_127463831.1, WP_164741553.1	WP_108784329.1, WP_108784331.1	WP_015588785.1	WP_114516784.1	WP_168455256.1, WP_168455298.1	WP_168464490.1	WP_191111411.1, WP_191111412.1	WP_010962341.1	WP_052463170.1		WP_015588785.1	WP_015588785.1		OAM00210.1	OAM04683.1, OAM04684.1		WP_026092655.1, WP_040754723.1	WP_026092655.1, WP_040754723.1		WP_110409665.1, WP_110410453.1	WP_038249515.1	WP_015588785.1	WP_010962341.1	WP_155968855.1		WP_139686823.1		WP_143689882.1, WP_143689883.1	WP_135352967.1	WP_012481902.1, WP_026097243.1	WP_010962341.1		KTV72_04820
OG0000065		WP_022626301.1	WP_022626301.1	WP_006015629.1	WP_012673232.1	WP_187297199.1		WP_174133052.1, WP_174133439.1	WP_151807931.1						WP_019236453.1, WP_019236477.1, WP_019236585.1		WP_127464219.1	WP_108783956.1, WP_108784223.1	WP_012673232.1, WP_019236453.1, WP_019236585.1	WP_114516981.1, WP_114517422.1, WP_114517602.1, WP_114517665.1, WP_114517864.1		WP_168464802.1	WP_191110950.1	WP_012673232.1, WP_019236585.1, WP_143688910.1, WP_208571563.1		WP_174515775.1	WP_108784223.1, WP_174516914.1				OAM06127.1			WP_108784223.1, WP_172758469.1, WP_172758512.1, WP_172758837.1		WP_110409306.1, WP_110410030.1, WP_110410061.1, WP_110410134.1, WP_110410423.1		WP_015589022.1		WP_108783956.1		WP_139686867.1		WP_006015629.1, WP_143688873.1, WP_143689000.1	WP_015588514.1	WP_149168991.1	WP_022626301.1
OG0000066	WP_012673223.1, WP_164224794.1	WP_010962534.1	WP_010962534.1	WP_006012372.1, WP_096560717.1	WP_006280440.1, WP_012673223.1		WP_174133206.1	WP_174133206.1	WP_010962534.1	WP_019078756.1	WP_010962534.1	WP_182309292.1	WP_006280440.1		WP_019078756.1		WP_019078756.1		WP_141457081.1	WP_114517010.1, WP_114517237.1, WP_114517430.1, WP_114517702.1, WP_114517967.1	WP_168456016.1	WP_168464812.1, WP_168464952.1	WP_191110958.1, WP_191111245.1	WP_012673223.1, WP_208571756.1		WP_010962534.1	WP_174516782.1, WP_174516813.1	WP_209452333.1		OAM01658.1			WP_017532134.1			WP_110409316.1, WP_110409346.1, WP_110409388.1, WP_110410042.1, WP_110410049.1, WP_110410360.1	WP_038249472.1	WP_015589092.1	WP_010962534.1	WP_010962534.1		WP_010401931.1		WP_143689033.1, WP_143689497.1	WP_015588087.1, WP_015588537.1, WP_135352726.1	WP_019078756.1	WP_010962534.1		KTV72_02380, KTV72_04715
OG0000067	WP_164224846.1	WP_010962522.1	WP_010962522.1	WP_006012835.1, WP_129827293.1	WP_012673162.1	WP_187296886.1			WP_182282519.1		WP_182366732.1	WP_182309251.1, WP_182309414.1		WP_011256473.1	WP_019236338.1, WP_019236917.1	WP_011256473.1	WP_127464102.1		WP_141456969.1	WP_114517071.1	WP_168455685.1, WP_168455847.1, WP_168455898.1	WP_168463941.1	WP_191110995.1	WP_208571758.1	WP_052463240.1, WP_052463328.1, WP_145971881.1	WP_174515884.1		WP_209452337.1		OAL99975.1, OAL99976.1	OAM06037.1, OAM06420.1, OAM06517.1		WP_017531626.1, WP_017532479.1	WP_017531626.1, WP_017532479.1		WP_110409229.1			WP_070356793.1	WP_155968364.1		WP_139686586.1		WP_143689144.1, WP_143689576.1	WP_135352896.1	WP_149168799.1, WP_149168930.1	WP_010962522.1	WP_175937088.1, WP_175937775.1	KTV72_03125, KTV72_04670
OG0000068		WP_010962486.1, WP_010962725.1	WP_010962486.1, WP_010962725.1		WP_044471239.1	WP_187297550.1, WP_187297713.1			WP_015588926.1, WP_044471239.1	WP_019236408.1, WP_052264947.1					WP_019236408.1, WP_019236493.1, WP_019236505.1		WP_127463614.1	WP_108784484.1	WP_141456725.1, WP_141456772.1	WP_114517511.1, WP_114517536.1, WP_114517846.1, WP_114517858.1				WP_015588926.1, WP_208571536.1, WP_208571717.1, WP_208571769.1		WP_174515612.1, WP_174515823.1		WP_197907394.1			OAM03957.1		WP_017531710.1, WP_017532063.1, WP_017532065.1, WP_160142698.1	WP_172758413.1, WP_172758430.1, WP_172758460.1, WP_172758487.1, WP_172758846.1		WP_110409343.1	WP_038248612.1	WP_015588926.1	WP_015588926.1, WP_044471239.1	WP_155968579.1, WP_155968708.1				WP_143689009.1			WP_010962486.1, WP_010962725.1
OG0000069		WP_022626303.1	WP_022626303.1	WP_039950887.1	WP_007550111.1	WP_187297196.1		WP_174133443.1		WP_096097243.1					WP_019236449.1, WP_019236473.1		WP_039950887.1	WP_039950887.1, WP_108784227.1	WP_007550111.1, WP_141456744.1	WP_114516966.1, WP_114517425.1, WP_114517469.1, WP_114517600.1, WP_114517868.1		WP_168464798.1	WP_191110947.1	WP_208571517.1, WP_208571561.1, WP_208571643.1, WP_208571688.1		WP_174515779.1, WP_174515988.1	WP_007550111.1, WP_174516835.1						WP_017532029.1	WP_017532029.1, WP_172758473.1		WP_110409302.1, WP_110410026.1, WP_110410066.1, WP_110410130.1, WP_110410420.1		WP_015589018.1	WP_022626303.1	WP_022626303.1				WP_039950887.1, WP_143688998.1, WP_143689935.1	WP_015588510.1	WP_149168987.1	WP_022626303.1
OG0000070	WP_164224841.1	WP_010962326.1	WP_010962326.1	WP_006012700.1	WP_012673045.1	WP_187296882.1	WP_174134214.1	WP_174133473.1	WP_012673045.1	WP_012481762.1	WP_012673045.1	WP_174515787.1	WP_182319926.1	WP_011256235.1, WP_011256982.1	WP_007302650.1, WP_019236297.1	WP_167895719.1, WP_167895825.1, WP_167896264.1	WP_127464263.1	WP_108784250.1	WP_015588778.1	WP_114516938.1	WP_168456088.1	WP_168464275.1	WP_191111382.1	WP_208571584.1	WP_041045907.1, WP_041046620.1	WP_174515787.1	WP_015588778.1	WP_015588778.1	WP_175814154.1	OAL99969.1	OAM05196.1	WP_175809644.1	WP_017532674.1	WP_017532674.1	WP_175818350.1	WP_110409542.1		WP_015588778.1	WP_012673045.1	WP_155968770.1	WP_175938173.1	WP_139686549.1	WP_175837907.1	WP_143689631.1	WP_015588302.1, WP_135352854.1	WP_012481762.1	WP_010962326.1	WP_175937797.1, WP_175937798.1	KTV72_00825
OG0000071		WP_010081876.1	WP_010081876.1	WP_006015620.1	WP_012673234.1	WP_114517429.1		WP_174133442.1		WP_096097242.1					WP_019236450.1, WP_019236474.1		WP_006015620.1	WP_006015620.1, WP_108784226.1	WP_012673234.1, WP_141456743.1	WP_063631168.1, WP_114516965.1, WP_114517429.1, WP_114517468.1, WP_114517668.1, WP_114517867.1		WP_168464799.1	WP_191111606.1	WP_208571518.1, WP_208571644.1, WP_208571687.1, WP_208571815.1		WP_010081876.1, WP_174515778.1	WP_012673234.1, WP_174516834.1				OAM06129.1		WP_006015620.1	WP_006015620.1, WP_172758472.1		WP_110409303.1, WP_110410027.1, WP_110410065.1, WP_110410131.1, WP_110410421.1		WP_015589019.1	WP_010081876.1	WP_010081876.1				WP_006015620.1, WP_096676762.1, WP_114517429.1	WP_015588511.1	WP_149168988.1	WP_010081876.1
OG0000072		WP_010962508.1, WP_010962861.1, WP_121692649.1	WP_010962508.1, WP_010962861.1, WP_121692649.1, WP_147155118.1, WP_155975174.1		WP_010962861.1	WP_187297108.1		WP_174132717.1	WP_010962508.1, WP_010962861.1, WP_010963126.1, WP_152550491.1		WP_182366983.1		WP_182320121.1, WP_182320737.1						WP_141457351.1	WP_114517970.1	WP_168455259.1, WP_168455600.1, WP_168455622.1, WP_168456006.1, WP_168456248.1			WP_010962861.1, WP_152550491.1	WP_041045470.1, WP_145971887.1, WP_171816624.1, WP_171816627.1	WP_010962508.1, WP_010963126.1, WP_155975174.1	WP_174516788.1	WP_155975174.1, WP_174516788.1		OAL98089.1, OAL99105.1, OAM00075.1, OAM02573.1	OAM06373.1																WP_010962508.1, WP_010962861.1, WP_121692649.1, WP_147155118.1, WP_155975174.1	WP_175937102.1, WP_175937179.1, WP_175937390.1, WP_175937553.1	KTV72_03915
OG0000073				WP_096560603.1, WP_129827233.1, WP_129827234.1, WP_129827241.1, WP_129827250.1, WP_129827264.1, WP_129827266.1, WP_129827268.1, WP_129827270.1, WP_129827275.1, WP_129827283.1, WP_129827287.1, WP_129827289.1, WP_129827290.1, WP_129827294.1, WP_201270255.1, WP_201270256.1	WP_006280268.1		WP_174134100.1, WP_174134105.1, WP_174134286.1	WP_174133477.1, WP_174133544.1, WP_174133565.1, WP_174133583.1	WP_006280268.1, WP_182282493.1	WP_096097261.1		WP_182309282.1	WP_182319945.1					WP_108784538.1	WP_141457116.1	WP_114516916.1, WP_114517805.1		WP_168463858.1, WP_168464771.1	WP_191110803.1	WP_006280268.1							OAM05822.1, OAM06118.1, OAM06255.1		WP_017531706.1	WP_017531706.1		WP_110410016.1		WP_015588904.1	WP_006280268.1	WP_006280268.1, WP_155968744.1				WP_143689043.1, WP_143689374.1, WP_143689519.1, WP_143689914.1, WP_177429443.1	WP_015587818.1	WP_149168738.1
OG0000074	WP_164224720.1	WP_010962521.1	WP_010962521.1	WP_129827280.1	WP_012673163.1		WP_174132624.1	WP_174132624.1	WP_182282517.1	WP_052264697.1	WP_182366817.1		WP_182319943.1	WP_011256394.1, WP_011256399.1	WP_019236320.1, WP_019236339.1	WP_167895965.1, WP_167895971.1	WP_127463595.1	WP_108784034.1		WP_114517074.1, WP_147269170.1	WP_168455835.1	WP_168464347.1	WP_191111499.1	WP_095742669.1	WP_041045806.1, WP_052463224.1, WP_052463226.1, WP_052463228.1	WP_174515885.1	WP_174516893.1	WP_209452338.1		OAM00678.1	OAM06156.1, OAM06359.1		WP_017531624.1	WP_017531624.1		WP_110410235.1		WP_015589107.1	WP_070356791.1	WP_155968366.1	WP_175938498.1	WP_139686412.1	WP_175837724.1	WP_143689564.1, WP_143689578.1	WP_015587705.1	WP_149168882.1, WP_149168929.1	WP_010962521.1	WP_175937482.1	KTV72_01835
OG0000075	WP_164224816.1, WP_164224818.1	WP_010962987.1	WP_010962987.1		WP_012673222.1, WP_121721691.1	WP_187296827.1, WP_187296944.1, WP_187297718.1, WP_187297730.1, WP_187297739.1	WP_174133847.1, WP_174133908.1	WP_174133095.1, WP_174133556.1	WP_182282703.1	WP_012481978.1, WP_096097222.1	WP_182366249.1	WP_182309608.1			WP_012481972.1, WP_012481978.1		WP_127464070.1, WP_127464295.1		WP_141456669.1, WP_141457085.1	WP_114517250.1, WP_114517891.1	WP_168455893.1, WP_168455904.1		WP_191110692.1	WP_010962987.1, WP_208571574.1, WP_208571654.1		WP_174515850.1, WP_174516074.1, WP_174516153.1	WP_015589398.1, WP_174516885.1, WP_174516925.1	WP_141456669.1		OAL99718.1			WP_017531971.1, WP_017532397.1	WP_017531971.1, WP_017532397.1		WP_110410572.1	WP_038250694.1	WP_015589334.1, WP_015589398.1	WP_070356888.1	WP_155968932.1, WP_155969274.1				WP_143689217.1, WP_143689253.1	WP_135352741.1	WP_012481972.1, WP_012481978.1	WP_010962987.1		KTV72_04885
OG0000076		WP_022626244.1	WP_022626244.1			WP_187297381.1	WP_174134128.1	WP_174133545.1	WP_049973639.1		WP_182366694.1	WP_049973639.1	WP_182319936.1		WP_019236996.1		WP_015587822.1, WP_127463635.1, WP_127463686.1, WP_127464314.1	WP_108783963.1, WP_159077633.1	WP_015588780.1, WP_051062205.1	WP_063630491.1, WP_114516788.1, WP_114516915.1, WP_114517251.1, WP_114517400.1, WP_114517829.1	WP_168455341.1		WP_191111448.1	WP_049973639.1, WP_208571811.1		WP_174515828.1	WP_015588780.1	WP_015588780.1, WP_209452343.1			OAM05202.1		WP_017531734.1, WP_017531969.1, WP_017532054.1, WP_017532059.1, WP_017532282.1, WP_017532573.1	WP_017531734.1, WP_017531969.1, WP_017532054.1, WP_017532059.1, WP_017532282.1, WP_017532573.1				WP_015588780.1, WP_051062205.1	WP_070356790.1	WP_049973639.1		WP_139686834.1, WP_167481344.1			WP_135352759.1		WP_022626244.1
OG0000077		WP_010962681.1	WP_010962681.1	WP_006015622.1	WP_012673233.1	WP_187297197.1		WP_174133441.1		WP_099458613.1					WP_019236451.1, WP_019236475.1		WP_006015622.1	WP_108783958.1, WP_108784225.1	WP_012673233.1, WP_141456742.1	WP_114516964.1, WP_114517424.1, WP_114517467.1, WP_114517601.1, WP_114517667.1, WP_114517866.1		WP_168464800.1	WP_191110948.1	WP_208571519.1, WP_208571562.1, WP_208571645.1, WP_208571686.1	WP_052463233.1	WP_174515777.1, WP_174515987.1	WP_174516833.1, WP_174516916.1						WP_017532030.1	WP_017532030.1, WP_172758471.1		WP_110409304.1, WP_110410028.1, WP_110410064.1, WP_110410132.1, WP_110410422.1		WP_015589020.1		WP_155968669.1		WP_139686871.1		WP_006015622.1, WP_143688999.1, WP_143689936.1	WP_015588512.1	WP_149168989.1	WP_010962681.1
OG0000078		WP_010963093.1	WP_010963093.1	WP_006014584.1, WP_006014586.1	WP_012673380.1	WP_187297320.1			WP_182282738.1	WP_052264722.1, WP_052264723.1				WP_011256939.1	WP_019236759.1, WP_019236760.1	WP_167896178.1	WP_127463850.1, WP_127463851.1	WP_179947105.1	WP_141456689.1	WP_114516746.1, WP_114516747.1	WP_168456253.1		WP_191111057.1	WP_010963093.1		WP_010963093.1	WP_141456689.1	WP_197907068.1			OAM05886.1, OAM05887.1		WP_017532243.1, WP_017532244.1	WP_017532243.1, WP_017532244.1		WP_110410573.1		WP_015589437.1	WP_010963093.1	WP_155969213.1		WP_139686670.1, WP_139686671.1		WP_143689864.1, WP_143689865.1	WP_015588009.1	WP_149168699.1, WP_149168700.1	WP_010963093.1	WP_175937575.1	KTV72_01550
OG0000079		WP_006280787.1	WP_006280787.1	WP_006014017.1, WP_006014130.1	WP_006280787.1, WP_007549019.1	WP_187297203.1, WP_187297663.1			WP_182282508.1	WP_096097227.1					WP_019236459.1, WP_019236552.1, WP_019236578.1, WP_019236972.1		WP_127463685.1	WP_108783952.1, WP_108784513.1, WP_108784609.1	WP_141456708.1, WP_141456736.1, WP_141456907.1	WP_114517192.1, WP_114517418.1, WP_114517463.1, WP_114517544.1, WP_114517905.1, WP_179947512.1	WP_168455995.1			WP_006280787.1, WP_208571525.1, WP_208571568.1		WP_174515767.1	WP_174516828.1				OAM04566.1		WP_017531693.1, WP_017532061.1, WP_017532597.1	WP_017532597.1, WP_172758399.1, WP_172758406.1, WP_172758425.1, WP_172758508.1, WP_172758864.1					WP_070356870.1	WP_155968723.1				WP_143688756.1, WP_143688996.1	WP_015587821.1	WP_149168995.1	WP_006280787.1
OG0000080		WP_010082675.1, WP_012673358.1	WP_010082675.1, WP_012673358.1	WP_080589545.1	WP_010082675.1, WP_012673358.1	WP_096616105.1, WP_187296822.1	WP_174133184.1	WP_174133184.1	WP_010082675.1, WP_182282714.1	WP_012481897.1	WP_182367470.1	WP_010082675.1, WP_182309770.1	WP_010082675.1, WP_182320893.1		WP_012481897.1		WP_127463822.1	WP_083852053.1	WP_167482810.1	WP_114516769.1	WP_168455564.1	WP_168464441.1	WP_191111339.1	WP_010082675.1, WP_012673358.1	WP_052463204.1	WP_010082675.1, WP_155969462.1	WP_167482810.1	WP_167482810.1		OAL99960.1	OAM06430.1		WP_083852053.1	WP_083852053.1		WP_110410443.1	WP_038251040.1	WP_015589366.1	WP_010082675.1	WP_010082675.1, WP_155969462.1		WP_082861175.1		WP_082861175.1	WP_015587979.1	WP_012481897.1	WP_010082675.1, WP_012673358.1	WP_175937727.1	KTV72_04600
OG0000081				WP_006015611.1	WP_012673235.1	WP_187297512.1, WP_187297684.1	WP_174134109.1	WP_174133580.1		WP_096097244.1					WP_019236448.1, WP_019236472.1		WP_127464218.1	WP_108783959.1, WP_159077663.1	WP_012673235.1, WP_141456745.1	WP_114516967.1, WP_114517470.1, WP_114517599.1, WP_114517780.1		WP_168464797.1	WP_191110946.1	WP_208571516.1, WP_208571560.1, WP_208571642.1, WP_208571689.1		WP_174515780.1, WP_174515986.1	WP_012673235.1, WP_174516836.1			OAM01640.1			WP_017532595.1	WP_172758835.1, WP_172758867.1		WP_110409300.1, WP_110409301.1, WP_110410025.1, WP_110410067.1, WP_110410129.1, WP_110410419.1		WP_015589017.1	WP_070356852.1	WP_095742648.1				WP_143689041.1, WP_143689934.1	WP_135352720.1	WP_149168986.1
OG0000082	WP_164224717.1	WP_010962985.1	WP_010962985.1	WP_006014897.1	WP_007548930.1	WP_187297559.1	WP_174132897.1	WP_174132897.1, WP_174133176.1, WP_174133177.1, WP_174133178.1	WP_182282701.1	WP_007302069.1	WP_182367564.1	WP_182309595.1	WP_182320852.1	WP_011256322.1	WP_007302069.1	WP_167896209.1	WP_127463785.1	WP_108784369.1	WP_141456647.1	WP_114517048.1	WP_168455604.1	WP_168463910.1	WP_191111122.1	WP_182282701.1	WP_041045141.1	WP_174515866.1	WP_141456647.1	WP_209452431.1	WP_175814035.1	OAM00674.1	OAM05907.1	WP_175809359.1	WP_017532172.1	WP_017532172.1	WP_175818551.1	WP_110409707.1	WP_038250468.1	WP_015589330.1	WP_070356960.1	WP_155968941.1	WP_175939043.1	WP_139686836.1	WP_175838093.1	WP_143689803.1	WP_015587940.1	WP_149168659.1	WP_010962985.1	WP_175937543.1	KTV72_03750
OG0000083	WP_164225171.1	WP_050707705.1, WP_050707706.1	WP_022626191.1, WP_050707705.1, WP_050707706.1	WP_006014687.1	WP_012673041.1	WP_187297254.1	WP_174133207.1, WP_174133208.1, WP_174133875.1, WP_174134171.1	WP_174133207.1, WP_174133208.1	WP_182282775.1	WP_096097164.1		WP_182309279.1		WP_011256661.1	WP_026097231.1	WP_167895829.1	WP_179948510.1			WP_114517385.1	WP_168455335.1	WP_168464569.1	WP_191110745.1	WP_182282775.1	WP_041046423.1	WP_155968252.1	WP_174516864.1		WP_175813919.1	OAM00347.1	OAM04621.1	WP_175809144.1	WP_167316285.1	WP_167316285.1	WP_175818069.1	WP_110409819.1		WP_015588770.1	WP_070356708.1, WP_070356709.1, WP_156768655.1	WP_155968252.1	WP_175938084.1	WP_179949518.1	WP_175838189.1	WP_177429466.1	WP_191985147.1	WP_026097231.1	WP_022626191.1, WP_050707705.1, WP_050707706.1	WP_175937379.1	KTV72_04435
OG0000084		WP_010962471.1, WP_010962700.1	WP_010962471.1, WP_010962700.1		WP_006280179.1	WP_187296850.1, WP_187297050.1		WP_174133561.1	WP_138344575.1, WP_182282742.1	WP_019236428.1					WP_019236284.1, WP_019236428.1, WP_019236501.1, WP_026097199.1		WP_127463634.1	WP_108784453.1, WP_179947079.1	WP_141456758.1, WP_141457097.1	WP_114517336.1, WP_114517456.1, WP_114517504.1		WP_168464778.1		WP_095742730.1, WP_208571549.1, WP_208571699.1, WP_208571787.1		WP_174515995.1	WP_174516740.1, WP_174516948.1, WP_174516967.1, WP_174517000.1				OAM04636.1		WP_010405490.1, WP_017531738.1	WP_010405490.1, WP_172758514.1, WP_172758860.1		WP_110410091.1, WP_110410376.1, WP_110410402.1		WP_015588907.1, WP_015589002.1	WP_070356774.1	WP_155968594.1				WP_143689029.1		WP_149168969.1	WP_010962471.1, WP_010962700.1
OG0000085	WP_164224387.1	WP_010962777.1	WP_010962777.1	WP_006014258.1	WP_012673221.1	WP_187297103.1	WP_174133302.1, WP_174133307.1	WP_174133275.1, WP_174133302.1, WP_174133307.1	WP_182282629.1	WP_019236790.1	WP_182366636.1	WP_182309497.1	WP_182320451.1	WP_011256226.1	WP_019236790.1	WP_011256226.1	WP_127463892.1	WP_019236790.1	WP_141456915.1	WP_114516909.1	WP_168455327.1	WP_168464258.1	WP_191110723.1	WP_010081891.1	WP_041045854.1	WP_012673221.1	WP_141456915.1	WP_209452493.1	WP_175814437.1	OAL98683.1	OAM06326.1	WP_175809448.1	WP_007302232.1	WP_007302232.1	WP_175818493.1	WP_110409588.1	WP_038248909.1	WP_015589160.1	WP_010081891.1	WP_010081891.1	WP_175939209.1	WP_139686683.1	WP_175838392.1	WP_143689337.1	WP_015588064.1	WP_019236790.1	WP_010962777.1	WP_175937458.1	KTV72_02630
OG0000086	WP_164225104.1	WP_010963133.1	WP_010963133.1	WP_006013250.1	WP_012673393.1	WP_187297009.1	WP_174133171.1	WP_174133171.1	WP_182282753.1	WP_007302206.1	WP_182367215.1	WP_182309859.1	WP_182321169.1	WP_011256351.1	WP_007302206.1	WP_011256351.1	WP_127463867.1	WP_063630754.1	WP_012673393.1		WP_168455651.1	WP_168464236.1, WP_168464392.1	WP_191111415.1	WP_208571595.1	WP_041046455.1	WP_174516036.1	WP_174516774.1	WP_209452388.1	WP_175813857.1	OAM01704.1	OAM05085.1	WP_175809790.1	WP_017532345.1	WP_017532345.1	WP_175818129.1	WP_110409531.1	WP_038250188.1	WP_012673393.1	WP_070357011.1	WP_012673393.1	WP_175938249.1	WP_139686791.1	WP_175838424.1	WP_143689904.1	WP_015588036.1	WP_149168711.1	WP_010963133.1	WP_175937130.1	KTV72_02810
OG0000087	WP_006279348.1	WP_006279348.1	WP_006279348.1	WP_006012242.1	WP_006279348.1	WP_096616828.1	WP_174133123.1, WP_174133141.1	WP_174133123.1, WP_174133141.1	WP_006279348.1	WP_007302542.1	WP_006279348.1	WP_182309461.1	WP_006279348.1	WP_011256530.1	WP_007302542.1	WP_011256530.1	WP_006012242.1	WP_007302542.1	WP_006279348.1	WP_114517035.1	WP_168456156.1	WP_168463880.1	WP_191110832.1	WP_006279348.1	WP_041045221.1	WP_006279348.1	WP_006279348.1	WP_006279348.1	WP_175814052.1	OAM03459.1	OAM06023.1	WP_175809695.1	WP_007302542.1	WP_007302542.1	WP_175818238.1	WP_110409463.1	WP_038249598.1	WP_006279348.1	WP_006279348.1	WP_006279348.1	WP_175938741.1	WP_007302542.1	WP_175837572.1	WP_007302542.1	WP_015588351.1	WP_007302542.1	WP_006279348.1	WP_041045221.1	KTV72_00350
OG0000088	WP_006279787.1	WP_006279787.1	WP_006279787.1	WP_006014700.1	WP_007549314.1	WP_187297060.1	WP_174133295.1, WP_174133513.1	WP_174133295.1, WP_174133513.1	WP_006279787.1	WP_010406837.1	WP_006279787.1	WP_182309270.1	WP_006279787.1	WP_011256545.1	WP_010406837.1	WP_011256545.1	WP_010406837.1	WP_108784715.1	WP_006279787.1	WP_114517760.1	WP_168456170.1	WP_168464300.1	WP_191111229.1	WP_006279787.1	WP_041045193.1	WP_007549314.1	WP_006279787.1	WP_006279787.1	WP_175814339.1	OAL96771.1	OAM06064.1	WP_175809399.1	WP_017532119.1	WP_017532119.1	WP_175818529.1	WP_110409553.1	WP_038250281.1	WP_006279787.1	WP_006279787.1	WP_007549314.1	WP_175938768.1	WP_010406837.1	WP_175837548.1	WP_143689745.1	WP_010406837.1	WP_010406837.1	WP_006279787.1	WP_175937868.1	KTV72_04070
OG0000089	WP_064124857.1	WP_006279919.1	WP_006279919.1	WP_006015726.1	WP_006279919.1	WP_064124857.1	WP_174133180.1, WP_174133191.1, WP_174134216.1	WP_174133180.1, WP_174133191.1	WP_006279919.1	WP_007302456.1	WP_182367731.1	WP_182309832.1	WP_064124857.1	WP_011256904.1	WP_007302456.1	WP_011256904.1	WP_006015726.1		WP_006279919.1	WP_114516844.1	WP_168455534.1	WP_168464586.1	WP_191110858.1	WP_006279919.1	WP_041045914.1	WP_006279919.1	WP_006279919.1	WP_006279919.1	WP_175814329.1	OAM01786.1	OAM05869.1	WP_175809381.1	WP_017532410.1	WP_017532410.1	WP_175818540.1	WP_110410510.1	WP_038249956.1	WP_006279919.1	WP_006279919.1	WP_006279919.1	WP_175938428.1	WP_064085705.1	WP_175838496.1	WP_143689195.1	WP_015588193.1	WP_007302456.1	WP_006279919.1	WP_175937598.1	KTV72_04545
OG0000090	WP_164224311.1	WP_010962343.1	WP_010962343.1	WP_006014941.1	WP_010082596.1	WP_096617246.1	WP_174132991.1, WP_174133913.1	WP_174132914.1, WP_174132991.1	WP_010082596.1	WP_006014941.1	WP_010082596.1	WP_182309517.1	WP_010082596.1	WP_011256772.1	WP_006014941.1	WP_167896287.1	WP_017532138.1	WP_017532138.1	WP_010082596.1	WP_114517211.1	WP_168456285.1	WP_168464752.1	WP_191110718.1	WP_208571581.1	WP_041046519.1	WP_010082596.1	WP_010082596.1	WP_010082596.1	WP_175814363.1	OAM01713.1	OAM06251.1	WP_175809719.1	WP_017532138.1	WP_017532138.1	WP_175818208.1	WP_112477185.1	WP_010082596.1	WP_010082596.1	WP_010082596.1	WP_010082596.1	WP_175938794.1	WP_006014941.1	WP_175837488.1	WP_017532138.1	WP_135353009.1	WP_006014941.1	WP_010962343.1	WP_175937032.1	KTV72_02520
OG0000091	WP_164224507.1, WP_205517746.1, WP_205517747.1	WP_010962593.1	WP_010962593.1	WP_006013606.1	WP_007548772.1	WP_187297328.1	WP_174133950.1	WP_174133002.1	WP_038198760.1	WP_007302098.1		WP_182309324.1	WP_182320232.1	WP_011256645.1	WP_019236711.1	WP_167895840.1	WP_127463694.1	WP_108784054.1	WP_141457171.1	WP_147269168.1	WP_168455524.1, WP_168455689.1	WP_168464557.1	WP_191111098.1	WP_208571746.1	WP_041045098.1, WP_041045100.1	WP_174515874.1	WP_174516766.1	WP_209452292.1		OAM00710.1, OAM01671.1, OAM01729.1	OAM03777.1	WP_175809816.1	WP_017531842.1	WP_017531842.1	WP_175818103.1	WP_110409874.1			WP_038198760.1	WP_155968404.1	WP_175938069.1	WP_139686930.1	WP_175838217.1	WP_143689414.1	WP_135352792.1	WP_149168674.1	WP_010962593.1	WP_175937614.1	KTV72_01165
OG0000092	WP_164224519.1, WP_164224554.1, WP_164224864.1	WP_010962721.1	WP_010962721.1	WP_006012794.1, WP_006014162.1	WP_012673228.1, WP_103412384.1	WP_187296963.1			WP_155968735.1, WP_182282789.1	WP_096097233.1	WP_182366893.1, WP_182367236.1	WP_182309480.1			WP_019236479.1, WP_019236549.1				WP_141456776.1, WP_141457075.1	WP_114517434.1, WP_114517505.1, WP_114517661.1			WP_191111446.1	WP_155968735.1, WP_208571652.1		WP_174516070.1	WP_015588933.1, WP_174516982.1	WP_209452277.1			OAM05766.1, OAM06075.1, OAM06091.1						WP_038249341.1	WP_015588933.1	WP_070356873.1	WP_155968687.1, WP_155968735.1, WP_155968912.1, WP_155969580.1				WP_006014162.1, WP_143689940.1	WP_135352820.1	WP_149168725.1, WP_149168925.1	WP_010962721.1
OG0000093	WP_164224526.1	WP_022626203.1	WP_022626203.1	WP_006015555.1	WP_012673077.1	WP_187297340.1	WP_174133015.1	WP_174133015.1	WP_182282466.1	WP_012481851.1	WP_182366616.1	WP_182309894.1	WP_182320820.1	WP_011256725.1	WP_019236633.1, WP_019236634.1	WP_167895777.1	WP_127463672.1	WP_108784039.1	WP_065095043.1	WP_047759019.1	WP_168455566.1	WP_168464393.1	WP_191110681.1	WP_208571578.1	WP_041044994.1	WP_065095043.1	WP_065095043.1	WP_209452402.1	WP_175814350.1	OAL99548.1	OAM03618.1	WP_175809732.1	WP_017531805.1	WP_017531805.1	WP_175818198.1	WP_110410241.1	WP_038249131.1	WP_015588850.1	WP_065095043.1	WP_155968980.1	WP_175938963.1	WP_010402276.1	WP_175838320.1, WP_175838321.1	WP_143689456.1	WP_015587802.1	WP_012481851.1	WP_022626203.1	WP_175937817.1	KTV72_04450
OG0000094	WP_164224746.1	WP_010962658.1	WP_010962658.1	WP_006012501.1	WP_007549203.1	WP_096617676.1	WP_174133954.1	WP_174133288.1, WP_174133292.1	WP_010962658.1	WP_007302601.1	WP_015589051.1	WP_155968563.1	WP_182320290.1	WP_011257002.1	WP_007302601.1	WP_011257002.1	WP_127464157.1	WP_017532537.1	WP_007549203.1	WP_114516894.1	WP_168455950.1	WP_168464067.1	WP_191110971.1	WP_010962658.1	WP_041046119.1	WP_155968563.1	WP_007549203.1	WP_007549203.1	WP_175814082.1	OAM00076.1	OAM05788.1, OAM06260.1	WP_175809656.1	WP_017532537.1	WP_017532537.1	WP_175818269.1	WP_110409891.1	WP_038248586.1	WP_015589051.1	WP_010962658.1	WP_155968563.1	WP_175938524.1	WP_017532537.1	WP_175837784.1	WP_143689080.1	WP_015588404.1	WP_007302601.1	WP_010962658.1	WP_175937321.1	KTV72_02685
OG0000095	WP_164224763.1	WP_196770141.1	WP_196770141.1	WP_201270258.1	WP_006279347.1	WP_096616826.1	WP_174133122.1, WP_174133142.1	WP_174133122.1, WP_174133142.1	WP_006279347.1	WP_010404700.1	WP_006279347.1	WP_182309460.1	WP_182320422.1	WP_011256529.1	WP_010404700.1	WP_167895914.1	WP_010404700.1	WP_010404700.1	WP_141456928.1	WP_201796969.1	WP_168456155.1	WP_168463881.1	WP_191110833.1	WP_196770141.1	WP_198407746.1	WP_006279347.1	WP_006279347.1	WP_209452527.1	WP_175814053.1	OAM03460.1	OAM06022.1	WP_175809694.1	WP_201763740.1	WP_010404700.1	WP_175818698.1	WP_110409462.1	WP_006279347.1	WP_015589141.1	WP_006279347.1	WP_196770141.1	WP_175938739.1	WP_015588352.1	WP_175837574.1	WP_206663881.1	WP_015588352.1	WP_007302543.1	WP_006279347.1	WP_175937298.1	KTV72_00355
OG0000096	WP_164224830.1	WP_010962698.1	WP_010962698.1	WP_006012341.1	WP_007549624.1	WP_187297051.1, WP_187297526.1		WP_174133347.1, WP_174133573.1		WP_019236434.1					WP_019236434.1, WP_019237010.1, WP_019237011.1, WP_038197871.1			WP_159077648.1	WP_007549624.1, WP_141457091.1	WP_114517340.1, WP_114517451.1, WP_114517495.1, WP_114517712.1		WP_168464775.1		WP_012482039.1, WP_077188248.1, WP_208571550.1, WP_208571796.1		WP_174515634.1, WP_174515993.1	WP_174516721.1, WP_174516973.1, WP_174516981.1						WP_017532024.1, WP_017532587.1	WP_017532024.1, WP_017532587.1		WP_110410011.1, WP_110410084.1, WP_110410382.1, WP_110410411.1		WP_015589003.1		WP_155968627.1				WP_143688970.1, WP_143689647.1, WP_143689735.1		WP_149168973.1	WP_010962698.1	WP_175937790.1
OG0000097	WP_164224997.1	WP_010082499.1	WP_010082499.1	WP_129827254.1	WP_006280275.1	WP_187297157.1	WP_174132988.1	WP_174132988.1	WP_010082499.1	WP_007301977.1	WP_182367067.1	WP_182309543.1	WP_182320757.1	WP_011256563.1	WP_007301977.1	WP_167895896.1	WP_127463711.1	WP_108784611.1	WP_006279797.1	WP_114517745.1	WP_168455588.1	WP_168464645.1	WP_191111364.1	WP_208571621.1	WP_052463335.1	WP_174515922.1	WP_006279797.1	WP_006279797.1	WP_175814016.1	OAM00657.1	OAM04626.1	WP_175809335.1	WP_017532103.1	WP_017532103.1	WP_175818576.1	WP_110409285.1	WP_038250949.1	WP_006279797.1	WP_010082499.1	WP_155969093.1	WP_175939025.1	WP_010402332.1, WP_139686357.1	WP_175837442.1	WP_143689757.1	WP_015587852.1	WP_149168623.1	WP_010082499.1	WP_175937803.1	KTV72_03105
OG0000098	WP_164225088.1	WP_010962942.1	WP_010962942.1	WP_006014273.1	WP_006280412.1	WP_187297010.1	WP_174133230.1, WP_174133519.1	WP_174133230.1, WP_174133519.1	WP_010962942.1	WP_007302228.1	WP_182367302.1	WP_182309587.1	WP_182320948.1	WP_011256688.1	WP_007302228.1	WP_167895803.1	WP_127463888.1	WP_108783944.1	WP_015589287.1	WP_114516904.1	WP_168455271.1	WP_168464423.1	WP_191111248.1	WP_010962942.1	WP_041045324.1	WP_174515689.1	WP_015589287.1	WP_209452417.1		OAL99671.1	OAM06331.1	WP_175809679.1	WP_017531931.1	WP_017531931.1	WP_175818254.1	WP_110409691.1	WP_038249842.1	WP_015589287.1	WP_010962942.1	WP_155969329.1	WP_175938975.1	WP_007302228.1	WP_175837743.1	WP_143689342.1	WP_015588059.1	WP_007302228.1	WP_010962942.1	WP_175937052.1	KTV72_00940
OG0000099	WP_164225198.1, WP_205517709.1	WP_010963079.1	WP_010963079.1	WP_006013192.1	WP_006280214.1	WP_187297377.1	WP_174132931.1	WP_174132931.1	WP_010963079.1	WP_019236772.1	WP_182367857.1	WP_182309850.1	WP_182321291.1	WP_011256944.1	WP_019236772.1	WP_167896184.1	WP_127463865.1	WP_108784088.1	WP_141456686.1	WP_114517551.1	WP_168455774.1	WP_168464464.1	WP_191110669.1	WP_208571819.1	WP_041045466.1	WP_174515900.1	WP_141456686.1	WP_141456686.1	WP_175814001.1	OAM00177.1	OAM03798.1	WP_175809283.1	WP_017532261.1	WP_017532261.1	WP_175818597.1	WP_110409836.1	WP_038248190.1	WP_015589425.1	WP_070357067.1	WP_155969613.1	WP_175939275.1	WP_139686792.1	WP_175838292.1	WP_143689844.1	WP_015588033.1	WP_007302203.1	WP_010963079.1	WP_175937195.1	KTV72_00860
OG0000100	WP_205517763.1	WP_010082295.1	WP_010082295.1	WP_006014640.1	WP_006280244.1	WP_187297420.1	WP_174132754.1	WP_174132754.1	WP_010082295.1	WP_052264712.1	WP_182367542.1	WP_182309170.1	WP_182320332.1	WP_011256275.1	WP_019236745.1	WP_011256275.1	WP_127463833.1	WP_108784636.1	WP_141456891.1	WP_114516762.1	WP_168455516.1	WP_168464375.1	WP_191111277.1	WP_010082295.1	WP_041045480.1	WP_155968464.1	WP_141456891.1	WP_197907341.1	WP_175813989.1	OAL99196.1	OAM05059.1, OAM06267.1	WP_175809229.1	WP_017532226.1	WP_017532226.1	WP_175818610.1	WP_110409696.1	WP_038249913.1	WP_015589066.1	WP_010082295.1	WP_155968464.1	WP_175939088.1	WP_010406409.1	WP_175837386.1	WP_143689881.1	WP_015587992.1	WP_007302160.1	WP_010082295.1	WP_175937389.1	KTV72_03655
OG0000101	WP_205517790.1	WP_010962745.1	WP_010962745.1	WP_006012270.1	WP_007550179.1	WP_007550179.1	WP_174133958.1, WP_174134217.1	WP_174133109.1, WP_174133576.1	WP_182282541.1	WP_007302553.1	WP_010962745.1	WP_182309453.1	WP_182320413.1	WP_011256519.1	WP_019236929.1	WP_167895919.1	WP_127464122.1	WP_108784075.1	WP_010962745.1	WP_114517027.1	WP_168456146.1	WP_168463891.1	WP_191110843.1	WP_208571572.1	WP_041045238.1	WP_010962745.1	WP_010962745.1	WP_010962745.1	WP_175814063.1	OAM03470.1	OAM06012.1	WP_175809881.1	WP_017532498.1	WP_017532498.1	WP_175818248.1	WP_110409452.1	WP_038249369.1	WP_010962745.1	WP_010962745.1	WP_010962745.1	WP_175938719.1	WP_010404723.1	WP_175837593.1	WP_143689123.1	WP_010404723.1	WP_007302553.1	WP_010962745.1	WP_175937307.1	KTV72_00405
OG0000102	WP_006013840.1	WP_006013840.1	WP_006013840.1	WP_006013840.1	WP_006013840.1	WP_006013840.1	WP_174133590.1, WP_174133955.1	WP_006013840.1, WP_174133590.1	WP_006013840.1	WP_006013840.1	WP_006013840.1	WP_006013840.1	WP_006013840.1	WP_006013840.1	WP_006013840.1	WP_006013840.1	WP_006013840.1	WP_006013840.1	WP_006013840.1	WP_006013840.1	WP_006013840.1	WP_168464364.1	WP_006013840.1	WP_006013840.1	WP_006013840.1	WP_006013840.1	WP_006013840.1	WP_006013840.1	WP_175814381.1	OAL99948.1	OAM04588.1	WP_175809887.1	WP_006013840.1	WP_006013840.1	WP_175814381.1	WP_110410593.1	WP_006013840.1	WP_006013840.1	WP_006013840.1	WP_006013840.1	WP_006013840.1	WP_006013840.1	WP_006013840.1	WP_006013840.1	WP_006013840.1	WP_006013840.1	WP_006013840.1	WP_006013840.1	KTV72_02310
OG0000103	WP_006279631.1	WP_006279631.1	WP_006279631.1	WP_006015378.1	WP_006279631.1	WP_006279631.1	WP_174133426.1, WP_174134267.1	WP_174133426.1	WP_006279631.1	WP_006015378.1	WP_006279631.1	WP_006279631.1	WP_006279631.1	WP_011256830.1	WP_006015378.1	WP_011256830.1	WP_006015378.1	WP_015587766.1	WP_006279631.1	WP_047758654.1	WP_168455439.1	WP_168464565.1	WP_191111540.1	WP_006279631.1	WP_084221196.1	WP_006279631.1	WP_006279631.1	WP_006279631.1	WP_175814301.1	OAL98073.1	OAM06280.1	WP_175809424.1	WP_006015378.1	WP_006015378.1	WP_025264104.1	WP_006279631.1	WP_006279631.1	WP_006279631.1	WP_006279631.1	WP_006279631.1	WP_175938233.1	WP_006015378.1	WP_175838011.1	WP_143689518.1	WP_015587766.1	WP_006015378.1	WP_006279631.1	WP_084221196.1	KTV72_01030
OG0000104	WP_064124653.1	WP_006279345.1	WP_006279345.1	WP_006012249.1	WP_006279345.1	WP_096616822.1	WP_174133121.1, WP_174133144.1	WP_174133121.1, WP_174133144.1	WP_006279345.1	WP_007302545.1	WP_182366942.1	WP_064124653.1	WP_006279345.1	WP_011256527.1	WP_007302545.1	WP_167895916.1	WP_017532494.1	WP_017532494.1	WP_006279345.1	WP_114517034.1	WP_168456153.1	WP_168463883.1	WP_191110835.1	WP_006279345.1	WP_041045227.1	WP_064124653.1	WP_006279345.1	WP_006279345.1	WP_175814055.1	OAM03462.1	OAM06020.1	WP_175809692.1	WP_017532494.1	WP_017532494.1	WP_175818240.1	WP_110409460.1	WP_038249595.1	WP_006279345.1	WP_006279345.1	WP_064124653.1	WP_175938735.1	WP_007302545.1	WP_175837578.1	WP_143689129.1	WP_015588354.1	WP_149168804.1	WP_006279345.1	WP_175937300.1	KTV72_00365
OG0000105	WP_096617187.1	WP_010962525.1	WP_010962525.1	WP_006015382.1	WP_012673161.1	WP_187296888.1	WP_174132669.1	WP_174132669.1	WP_010962525.1	WP_007301928.1	WP_182366738.1	WP_182309290.1	WP_010962525.1	WP_011256832.1	WP_007301928.1	WP_167896100.1	WP_127463644.1	WP_108784471.1	WP_015589102.1	WP_114516988.1	WP_168455437.1	WP_168464667.1	WP_191111131.1	WP_010962525.1	WP_041046697.1	WP_010962525.1	WP_015589102.1	WP_015589102.1	WP_175814299.1	OAL98075.1	OAM06282.1	WP_175809426.1	WP_026092595.1	WP_026092595.1	WP_175818507.1	WP_110409416.1	WP_038248734.1, WP_128080217.1	WP_015589102.1	WP_010962525.1	WP_010962525.1	WP_175938231.1	WP_139686406.1	WP_175838014.1	WP_143689516.1	WP_015587768.1	WP_149168944.1	WP_010962525.1	WP_175937427.1	KTV72_01110
OG0000106	WP_164224310.1	WP_006279875.1	WP_006279875.1	WP_006014943.1	WP_007548415.1	WP_187296872.1	WP_174133914.1, WP_174134188.1	WP_174132913.1	WP_182282463.1	WP_052264863.1	WP_006279875.1	WP_006279875.1	WP_006279875.1	WP_011256771.1	WP_052264863.1	WP_167895746.1	WP_127463760.1	WP_010402504.1	WP_007548415.1	WP_114517212.1	WP_168455874.1	WP_168464751.1	WP_191110717.1	WP_006279875.1	WP_041045019.1	WP_006279875.1	WP_007548415.1	WP_007548415.1	WP_175814364.1	OAM01732.1	OAM06250.1	WP_175809718.1	WP_010402504.1	WP_010402504.1	WP_175818209.1	WP_110409430.1	WP_038249579.1	WP_007548415.1	WP_006279875.1	WP_006279875.1	WP_175938796.1	WP_010402504.1	WP_175837490.1	WP_052264863.1	WP_172793449.1	WP_052264863.1	WP_006279875.1	WP_175937024.1	KTV72_02515
OG0000107	WP_164224347.1	WP_007548602.1	WP_007548602.1	WP_006013575.1	WP_007548602.1	WP_096617652.1	WP_174133045.1	WP_174133045.1	WP_007548602.1	WP_052264949.1	WP_007548602.1	WP_007548602.1	WP_007548602.1	WP_011256599.1	WP_006013575.1	WP_011256599.1	WP_006013575.1	WP_006013575.1	WP_007548602.1	WP_047759189.1	WP_168455361.1	WP_168464162.1	WP_191111205.1	WP_007548602.1	WP_041046380.1	WP_007548602.1	WP_007548602.1	WP_007548602.1	WP_175813942.1	OAL98661.1	OAM03929.1, OAM05966.1	WP_175809828.1	WP_006013575.1	WP_006013575.1	WP_175818664.1	WP_110409393.1	WP_038249235.1	WP_007548602.1	WP_007548602.1	WP_007548602.1	WP_175939160.1	WP_006013575.1	WP_175837464.1	WP_006013575.1	WP_015587840.1	WP_006013575.1	WP_007548602.1	WP_041046380.1	KTV72_03475
OG0000108	WP_164224348.1	WP_010962894.1	WP_010962894.1	WP_006013569.1	WP_007548603.1	WP_187297294.1	WP_174133044.1	WP_174133044.1	WP_038199165.1	WP_180708354.1	WP_038199165.1	WP_182309905.1	WP_182320881.1	WP_011256600.1	WP_026097237.1	WP_167895869.1	WP_179948520.1	WP_108784206.1	WP_141457243.1	WP_114517399.1	WP_168455360.1	WP_168464163.1	WP_191111206.1	WP_038199165.1	WP_041046382.1	WP_155969147.1	WP_015589258.1	WP_015589258.1	WP_175813941.1	OAL98662.1	OAM03928.1, OAM05967.1	WP_175809829.1	WP_026092609.1	WP_026092609.1	WP_175818665.1	WP_112477189.1	WP_051599605.1	WP_015589258.1	WP_038199165.1	WP_155969147.1	WP_175939162.1	WP_179949533.1	WP_175837466.1	WP_143689421.1	WP_015587841.1	WP_179951429.1	WP_010962894.1	WP_175937219.1	KTV72_03470
OG0000109	WP_164224352.1	WP_010962427.1	WP_010962427.1	WP_006015419.1	WP_010962427.1	WP_187296878.1	WP_174133324.1	WP_174133324.1	WP_010962427.1	WP_052265035.1	WP_182366461.1	WP_182309175.1	WP_182320837.1	WP_011256641.1	WP_019236616.1	WP_167895843.1	WP_127463647.1	WP_108784188.1	WP_141456818.1	WP_114517633.1	WP_168455381.1	WP_168464102.1	WP_191111118.1	WP_010962427.1	WP_041046429.1	WP_174516112.1	WP_141456818.1	WP_197907247.1	WP_175813917.1	OAM01677.1	OAM05792.1	WP_175809149.1	WP_017531761.1	WP_017531761.1	WP_175818072.1	WP_110409734.1	WP_038248491.1	WP_015588860.1	WP_010962427.1	WP_155968965.1	WP_175939262.1	WP_139686404.1	WP_175837362.1	WP_143689514.1	WP_135352811.1	WP_149168946.1	WP_010962427.1	WP_175937870.1, WP_175937879.1	KTV72_02860
OG0000110	WP_164224363.1, WP_164224383.1	WP_010963095.1	WP_010963095.1	WP_006014178.1	WP_012673381.1	WP_187297141.1	WP_174133128.1	WP_174133128.1	WP_010963095.1	WP_006014178.1	WP_182367772.1	WP_182309809.1	WP_182321255.1	WP_011256604.1	WP_006014178.1	WP_167895876.1	WP_127463947.1	WP_108784587.1	WP_015589439.1	WP_114517058.1	WP_168455481.1	WP_168463840.1	WP_191111468.1	WP_010963095.1	WP_041045911.1	WP_174515670.1	WP_015589439.1	WP_209452449.1	WP_175814411.1	OAM00207.1	OAM04569.1	WP_175809244.1	WP_017531918.1	WP_017531918.1	WP_175818721.1	WP_110409374.1	WP_038250967.1	WP_015589439.1	WP_010963095.1	WP_155969209.1	WP_175939269.1	WP_006014178.1	WP_175837353.1	WP_006014178.1	WP_015588143.1	WP_149168750.1	WP_010963095.1	WP_175937865.1	KTV72_01415
OG0000111	WP_164224384.1	WP_010962775.1	WP_010962775.1	WP_006014267.1	WP_007549199.1	WP_187297102.1	WP_174134053.1	WP_174133485.1	WP_010081989.1	WP_007302230.1	WP_182366637.1	WP_151808056.1	WP_151808056.1	WP_011256224.1	WP_007302230.1	WP_011256224.1	WP_127463890.1	WP_010407025.1, WP_016947888.1	WP_141456918.1	WP_114516906.1	WP_168455330.1	WP_168464355.1	WP_191111048.1	WP_208571656.1	WP_041045858.1	WP_151808056.1	WP_151808056.1	WP_151808056.1	WP_175814283.1	OAL98680.1	OAM06329.1	WP_175809451.1	WP_017531933.1	WP_017531933.1	WP_175818491.1	WP_110409686.1	WP_038248903.1	WP_015589157.1	WP_010081989.1	WP_155968300.1	WP_175939201.1	WP_010407025.1	WP_175838397.1	WP_143689340.1	WP_015588061.1	WP_007302230.1	WP_010962775.1	WP_175937456.1	KTV72_02645
OG0000112	WP_164224386.1	WP_010962776.1	WP_010962776.1	WP_006014261.1	WP_007549198.1	WP_096616047.1	WP_174133306.1	WP_174133306.1	WP_182282628.1	WP_052264796.1	WP_065106727.1	WP_182309498.1	WP_007549198.1	WP_011256225.1	WP_019236789.1	WP_167895711.1	WP_127463891.1	WP_007302231.1	WP_015589159.1	WP_114516908.1	WP_168455328.1	WP_168464466.1	WP_191111047.1	WP_010962776.1	WP_041045856.1	WP_174515839.1	WP_015589159.1	WP_015589159.1	WP_175814284.1	OAL98682.1	OAM06327.1	WP_175809450.1	WP_017531935.1	WP_017531935.1	WP_175818492.1	WP_110410541.1	WP_038248906.1	WP_015589159.1	WP_010962776.1	WP_155968298.1	WP_175939210.1	WP_139686682.1	WP_175838394.1	WP_143689338.1	WP_015588063.1	WP_019236789.1	WP_010962776.1	WP_175937457.1	KTV72_02635
OG0000113	WP_164224504.1, WP_205517735.1	WP_010962323.1	WP_010962323.1	WP_006012695.1	WP_006279727.1	WP_187297331.1	WP_174133162.1	WP_174133162.1	WP_010962323.1	WP_052264736.1	WP_182366396.1	WP_182309370.1	WP_015588776.1	WP_011256304.1	WP_007302647.1	WP_011256304.1	WP_127464260.1	WP_108784140.1	WP_015588776.1	WP_114516939.1	WP_168455498.1	WP_168464669.1	WP_191111534.1	WP_010962323.1	WP_041046244.1	WP_015588776.1	WP_015588776.1	WP_015588776.1	WP_175813947.1	OAM01674.1	OAM05193.1	WP_175809822.1	WP_007302647.1	WP_007302647.1	WP_175818657.1	WP_110409376.1	WP_015588776.1	WP_015588776.1	WP_070356713.1	WP_010962323.1	WP_175939217.1	WP_010401704.1	WP_175837428.1	WP_007302647.1	WP_015588581.1	WP_007302647.1	WP_010962323.1	WP_175937072.1	KTV72_02925
OG0000114	WP_164224693.1	WP_010962930.1	WP_010962930.1	WP_006013401.1	WP_012673300.1	WP_187296933.1	WP_174134029.1, WP_174134238.1	WP_174132953.1	WP_010962930.1	WP_052264747.1	WP_182367256.1	WP_182309640.1	WP_182320609.1	WP_011256693.1	WP_019236356.1	WP_167895799.1	WP_127464166.1	WP_108784128.1	WP_141457259.1	WP_114517067.1	WP_168455985.1	WP_168464026.1	WP_191111236.1	WP_010962930.1	WP_041045336.1	WP_174515971.1	WP_012673300.1	WP_012673300.1	WP_175814196.1	OAM01805.1	OAM05211.1	WP_175809616.1	WP_017532612.1	WP_017532612.1	WP_175818398.1	WP_110409728.1	WP_038248425.1	WP_015589278.1	WP_070356943.1	WP_155969343.1	WP_175938153.1	WP_139686499.1	WP_175837870.1	WP_143689589.1	WP_135352706.1	WP_019236356.1	WP_010962930.1	WP_175937045.1	KTV72_00910
OG0000115	WP_164224694.1	WP_010962929.1	WP_010962929.1	WP_039950480.1	WP_007549117.1	WP_096616510.1	WP_174132954.1, WP_174134022.1	WP_174132954.1	WP_010962929.1	WP_012481743.1	WP_182367254.1	WP_182309639.1	WP_182320611.1	WP_011256692.1	WP_012481743.1	WP_167895800.1	WP_127464167.1	WP_064085813.1	WP_007549117.1	WP_114517066.1	WP_168455276.1	WP_168464142.1	WP_191111237.1	WP_010962929.1	WP_041045334.1	WP_155969345.1	WP_007549117.1	WP_007549117.1	WP_175814431.1	OAM01804.1	OAM05210.1	WP_175809622.1	WP_012481743.1	WP_012481743.1	WP_175818392.1	WP_110409727.1	WP_038248444.1	WP_007549117.1	WP_010962929.1	WP_155969345.1	WP_175938154.1	WP_139686500.1	WP_175837872.1	WP_015588431.1	WP_015588431.1	WP_012481743.1	WP_010962929.1	WP_175937046.1	KTV72_00915
OG0000116	WP_164224727.1	WP_007549265.1	WP_007549265.1	WP_006014794.1	WP_007549265.1	WP_187297213.1	WP_174132610.1	WP_174132610.1	WP_007549265.1	WP_006014794.1	WP_182366495.1	WP_182309202.1	WP_182320764.1	WP_011256391.1	WP_006014794.1	WP_011256391.1	WP_127463552.1	WP_108784410.1	WP_015588872.1	WP_114516795.1	WP_168455832.1	WP_168463784.1	WP_191111502.1	WP_007549265.1	WP_041045943.1	WP_007549265.1	WP_015588872.1	WP_015588872.1	WP_175814242.1	OAM00685.1	OAM06353.1	WP_175809509.1	WP_017532306.1	WP_017532306.1	WP_175818448.1	WP_110410141.1		WP_015588872.1	WP_007549265.1	WP_007549265.1	WP_175938495.1	WP_006014794.1	WP_175837718.1	WP_143689160.1, WP_143689671.1	WP_015587646.1	WP_006014794.1	WP_007549265.1	WP_175937480.1	KTV72_01850
OG0000117	WP_164224759.1	WP_010962753.1	WP_010962753.1	WP_006012230.1	WP_010962753.1	WP_187296899.1	WP_174133137.1	WP_174133137.1	WP_010962753.1	WP_019236921.1	WP_182366948.1	WP_182309463.1	WP_182320430.1	WP_011256534.1	WP_019236921.1	WP_011256534.1	WP_127464110.1	WP_108784173.1	WP_010962753.1	WP_047758930.1	WP_168456160.1	WP_168463877.1	WP_191110828.1	WP_010962753.1	WP_041045215.1	WP_010962753.1	WP_010962753.1	WP_010962753.1	WP_175814048.1	OAM03455.1	OAM06026.1	WP_175809699.1	WP_017532491.1	WP_017532491.1	WP_175818234.1	WP_110409467.1	WP_038250260.1	WP_015589142.1	WP_010962753.1	WP_010962753.1	WP_175938748.1	WP_007302538.1	WP_175837565.1	WP_143689135.1	WP_135352890.1	WP_007302538.1	WP_010962753.1	WP_175937174.1	KTV72_00330
OG0000118	WP_164224767.1	WP_010962748.1	WP_010962748.1	WP_006012260.1	WP_010962748.1	WP_096616814.1	WP_174133124.1	WP_174133124.1, WP_174133148.1	WP_010962748.1	WP_010404712.1	WP_010962748.1	WP_182309456.1	WP_010962748.1	WP_011256523.1	WP_007302549.1	WP_011256523.1	WP_127464118.1	WP_010404712.1	WP_010962748.1	WP_114517030.1	WP_168456149.1	WP_168463887.1	WP_191110839.1	WP_010962748.1	WP_041045235.1	WP_010962748.1	WP_010962748.1	WP_010962748.1	WP_175814059.1	OAM03466.1	OAM06016.1	WP_175809688.1	WP_010404712.1	WP_010404712.1	WP_175818244.1	WP_110409456.1	WP_038249592.1	WP_010962748.1	WP_010962748.1	WP_010962748.1	WP_175938727.1	WP_010404712.1	WP_175837585.1	WP_010404712.1	WP_010404712.1	WP_007302549.1	WP_010962748.1	WP_175937304.1	KTV72_00385
OG0000119	WP_164224811.1	WP_010962758.1	WP_010962758.1	WP_006012211.1	WP_012673184.1	WP_187296895.1	WP_174133320.1, WP_174133885.1	WP_174133320.1	WP_012673184.1	WP_012482004.1	WP_012673184.1	WP_012673184.1	WP_077188181.1	WP_011256541.1	WP_012482004.1	WP_011256541.1	WP_012482004.1	WP_108784500.1	WP_012673184.1	WP_047758936.1	WP_168456310.1	WP_168463870.1	WP_191110821.1	WP_012673184.1	WP_052463338.1	WP_012673184.1	WP_012673184.1	WP_012673184.1	WP_175814041.1	OAM03448.1	OAM06041.1	WP_175809705.1	WP_017532484.1	WP_017532484.1	WP_175818697.1	WP_110409474.1	WP_012673184.1	WP_012673184.1	WP_012673184.1	WP_012673184.1	WP_175938778.1	WP_139686915.1	WP_175838483.1	WP_143689689.1	WP_012482004.1	WP_012482004.1	WP_010962758.1	WP_052463338.1	KTV72_00295
OG0000120	WP_164224850.1	WP_006280267.1	WP_006280267.1	WP_006015380.1	WP_006280267.1	WP_096617185.1	WP_174133886.1, WP_174134266.1	WP_174133552.1	WP_006280267.1	WP_052265033.1	WP_182366736.1	WP_182309253.1	WP_006280267.1	WP_011256831.1	WP_019236612.1	WP_167896099.1	WP_127463643.1	WP_108784469.1	WP_141456965.1	WP_114516987.1	WP_168455438.1	WP_168464567.1	WP_191111130.1	WP_208571757.1	WP_041046291.1	WP_006280267.1	WP_015589101.1	WP_015589101.1	WP_175814300.1	OAL98074.1	OAM06281.1	WP_175809425.1	WP_017531757.1	WP_017531757.1	WP_175818508.1	WP_110410163.1	WP_051599592.1	WP_015589101.1	WP_006280267.1	WP_006280267.1	WP_175938232.1	WP_010402159.1	WP_175838013.1	WP_143689517.1	WP_015587767.1	WP_127463643.1	WP_006280267.1	WP_175937433.1	KTV72_01025
OG0000121	WP_164224852.1	WP_006279391.1	WP_006279391.1	WP_006012815.1	WP_006279391.1	WP_096617179.1	WP_174133075.1	WP_174133075.1	WP_006279391.1	WP_007302828.1	WP_006279391.1	WP_182309210.1	WP_182320115.1	WP_011256959.1	WP_007302828.1	WP_011256959.1	WP_015588425.1, WP_179948506.1	WP_063630511.1	WP_141456821.1	WP_114516888.1	WP_168455505.1	WP_168464330.1	WP_191111398.1	WP_006279391.1	WP_041046164.1	WP_174516055.1	WP_141456821.1	WP_141456821.1	WP_175813892.1	OAL97115.1, OAM00143.1		WP_175809173.1	WP_017531634.1	WP_017531634.1	WP_175818096.1	WP_110409541.1	WP_038249721.1	WP_015588866.1	WP_070356773.1	WP_006279391.1	WP_175938892.1	WP_139686525.1	WP_175837306.1	WP_143689094.1	WP_015588425.1	WP_007302828.1	WP_006279391.1	WP_175937820.1	KTV72_01520
OG0000122	WP_164224911.1	WP_010082605.1	WP_010082605.1	WP_039950831.1	WP_012673073.1	WP_187297184.1	WP_174133237.1	WP_174133237.1	WP_182282469.1	WP_012482049.1	WP_182366631.1	WP_182309620.1	WP_182321145.1, WP_182321283.1	WP_041571552.1	WP_019236538.1	WP_167896314.1	WP_127464232.1	WP_108784468.1	WP_010082605.1	WP_114516817.1	WP_168456297.1	WP_168464419.1	WP_191110869.1	WP_010082605.1	WP_041046585.1	WP_010082605.1	WP_010082605.1	WP_209452405.1	WP_175814142.1	OAM01659.1	OAM05713.1	WP_175809643.1	WP_017532040.1	WP_017532040.1	WP_175818345.1	WP_110410326.1	WP_038250318.1	WP_015588842.1	WP_070356732.1	WP_155969593.1	WP_175938188.1	WP_010405178.1	WP_175838516.1	WP_143689498.1	WP_015588536.1	WP_012482049.1	WP_010082605.1	WP_175937814.1	KTV72_04880
OG0000123	WP_164224934.1	WP_010962842.1	WP_010962842.1	WP_096560685.1	WP_006280207.1	WP_187297366.1	WP_174133370.1	WP_174133370.1	WP_070356910.1	WP_019236630.1	WP_182367084.1	WP_182309552.1	WP_182320709.1	WP_011256732.1	WP_019236630.1	WP_167895772.1	WP_127463666.1	WP_108784283.1	WP_141456994.1	WP_114517218.1	WP_168455778.1	WP_168464080.1	WP_191111073.1	WP_070356910.1	WP_084221200.1	WP_006280207.1	WP_006280207.1	WP_209452480.1	WP_175813999.1	OAM03170.1	OAM05835.1, OAM06343.1	WP_175809846.1	WP_017531798.1	WP_017531798.1	WP_175818598.1	WP_110410582.1	WP_038248237.1	WP_006280207.1	WP_070356910.1	WP_155969409.1	WP_175938915.1	WP_139686360.1	WP_175838306.1	WP_143689450.1	WP_015587796.1	WP_007301959.1	WP_010962842.1	WP_175937652.1	KTV72_04275
OG0000124	WP_164224935.1	WP_010962841.1	WP_010962841.1	WP_006015534.1	WP_012673267.1	WP_187297359.1	WP_174134241.1	WP_174133371.1	WP_182282656.1	WP_007301960.1	WP_182367081.1	WP_155969407.1	WP_182320707.1	WP_011256731.1	WP_007301960.1	WP_167895773.1	WP_127463667.1	WP_108784634.1	WP_141456996.1	WP_114517219.1	WP_168455779.1	WP_168464079.1	WP_191111072.1	WP_182282656.1	WP_041046436.1	WP_174515725.1	WP_015589209.1	WP_141456996.1	WP_175813998.1	OAM03171.1	OAM05834.1, OAM06342.1	WP_175809281.1	WP_017531799.1	WP_017531799.1	WP_175818599.1	WP_110410284.1	WP_038248235.1	WP_015589209.1	WP_070356909.1	WP_155969407.1	WP_175938917.1	WP_139686359.1	WP_175838308.1	WP_006015534.1	WP_007301960.1	WP_007301960.1	WP_010962841.1	WP_175937654.1	KTV72_04270
OG0000125	WP_164224957.1	WP_010082329.1	WP_010082329.1	WP_006014056.1	WP_012673407.1	WP_096676798.1	WP_174133197.1, WP_174133872.1	WP_174133197.1	WP_010082329.1	WP_007302272.1	WP_015589381.1	WP_182309787.1	WP_010082329.1	WP_011256840.1	WP_007302272.1	WP_011256840.1	WP_127463928.1	WP_108783926.1	WP_015589381.1	WP_114517928.1	WP_168455581.1	WP_168463849.1	WP_191110891.1	WP_010082329.1	WP_041045567.1	WP_015589381.1	WP_174516923.1	WP_015589381.1	WP_175813956.1	OAL98691.1	OAM05729.1	WP_175809196.1	WP_017532356.1	WP_017532356.1	WP_175818648.1	WP_110409846.1	WP_038250819.1	WP_015589381.1	WP_070356974.1	WP_015589381.1	WP_175938225.1	WP_010403632.1	WP_175838025.1	WP_143689243.1	WP_015588120.1	WP_007302272.1	WP_010082329.1	WP_175937491.1	KTV72_01250
OG0000126	WP_164224970.1	WP_010962571.1	WP_010962571.1	WP_006012461.1	WP_007548817.1	WP_096560699.1	WP_174132815.1	WP_174132815.1	WP_010082661.1	WP_052265043.1	WP_174515653.1	WP_182309300.1	WP_182320157.1	WP_041571339.1	WP_007302588.1	WP_167895703.1	WP_017532529.1, WP_127464149.1	WP_015588393.1	WP_006279891.1	WP_114517143.1	WP_168455654.1	WP_168464251.1	WP_191111312.1	WP_010082661.1	WP_041045872.1	WP_174515653.1	WP_006279891.1	WP_006279891.1	WP_175814023.1	OAL98697.1	OAM05957.1, OAM05973.1	WP_175809318.1	WP_017532529.1	WP_017532529.1	WP_175818717.1	WP_110409787.1	WP_038250101.1	WP_006279891.1	WP_010082661.1	WP_155968380.1	WP_175938396.1	WP_139686378.1	WP_175837957.1	WP_143689087.1	WP_015588393.1	WP_007302588.1, WP_149168916.1	WP_010962571.1	WP_175937567.1	KTV72_01695
OG0000127	WP_164224971.1	WP_007548816.1	WP_007548816.1	WP_006012458.1	WP_007548816.1	WP_187297605.1	WP_174132814.1	WP_174132814.1	WP_007548816.1	WP_007302587.1	WP_182366792.1	WP_182309299.1	WP_155968378.1	WP_011256216.1	WP_007302587.1	WP_167895704.1	WP_017532528.1, WP_164741544.1	WP_015588392.1	WP_015589045.1	WP_114517142.1	WP_168455709.1	WP_168464250.1	WP_191111313.1	WP_007548816.1	WP_041045869.1	WP_155968378.1	WP_015589045.1	WP_015589045.1	WP_175814024.1	OAL98696.1	OAM05956.1, OAM05972.1	WP_175809850.1	WP_017532528.1	WP_017532528.1	WP_175818567.1	WP_110409788.1		WP_015589045.1	WP_007548816.1	WP_155968378.1	WP_175938395.1	WP_010404852.1	WP_175837955.1	WP_143689014.1	WP_015588392.1	WP_007302587.1, WP_149168917.1	WP_007548816.1	WP_175937568.1	KTV72_01700
OG0000128	WP_164224978.1	WP_007548853.1	WP_007548853.1	WP_006012607.1	WP_007548853.1	WP_096617533.1	WP_041045899.1, WP_174134015.1	WP_064125192.1	WP_007548853.1	WP_007302620.1	WP_182319561.1	WP_182309604.1	WP_007548853.1	WP_011256953.1	WP_007302620.1	WP_011256953.1	WP_007302620.1	WP_006012607.1	WP_007548853.1	WP_114516867.1	WP_041045899.1	WP_168464640.1, WP_168464899.1	WP_191111084.1	WP_007548853.1	WP_041045899.1	WP_174516066.1	WP_007548853.1	WP_209452456.1	WP_175813994.1	OAM00157.1	OAM06238.1	WP_175809274.1	WP_007302620.1	WP_007302620.1	WP_175818603.1	WP_110409960.1		WP_015589235.1	WP_007548853.1	WP_151808025.1	WP_175938880.1	WP_006012607.1	WP_175837314.1	WP_143689065.1	WP_006012607.1	WP_007302620.1	WP_007548853.1	WP_175937603.1	KTV72_02735
OG0000129	WP_164224979.1	WP_010962907.1	WP_010962907.1	WP_006012604.1	WP_007548850.1	WP_187297411.1	WP_174134136.1		WP_182282778.1	WP_096097201.1	WP_182367920.1	WP_182309605.1	WP_182321184.1	WP_041571510.1	WP_019236959.1	WP_041571510.1	WP_127464245.1	WP_108784194.1	WP_015589234.1	WP_114516868.1	WP_168455722.1	WP_168464081.1	WP_191111083.1	WP_010962907.1	WP_041045901.1	WP_174516067.1	WP_174516986.1	WP_015589234.1	WP_175813995.1	OAM00156.1	OAM06237.1	WP_175809275.1	WP_017532552.1	WP_017532552.1	WP_175818602.1	WP_110409517.1	WP_038248555.1	WP_015589234.1	WP_070356934.1	WP_155969582.1	WP_175938878.1	WP_019236959.1	WP_175837316.1	WP_108784194.1	WP_015588559.1	WP_149168825.1	WP_010962907.1	WP_175937604.1	KTV72_02730
OG0000130	WP_164225046.1	WP_010962299.1	WP_010962299.1	WP_006012531.1	WP_012673035.1	WP_187297437.1	WP_174132858.1	WP_174132858.1	WP_010082650.1	WP_007302609.1	WP_182366365.1	WP_182309884.1	WP_182319906.1	WP_011256478.1	WP_007302609.1	WP_167895985.1	WP_007302609.1	WP_108784661.1	WP_015588757.1	WP_114517616.1	WP_168455843.1	WP_168463797.1	WP_191111000.1	WP_010082650.1	WP_041044916.1	WP_155968235.1	WP_015588757.1	WP_015588757.1	WP_175814251.1	OAM00626.1	OAM03802.1	WP_175809501.1	WP_017532544.1	WP_017532544.1	WP_175818457.1	WP_110409420.1	WP_038249315.1	WP_015588757.1	WP_010082650.1	WP_155968235.1	WP_175938443.1	WP_139686475.1	WP_175837698.1	WP_143689073.1	WP_135352837.1	WP_007302609.1	WP_010962299.1	WP_175937092.1	KTV72_01385
OG0000131	WP_164225052.1	WP_010963179.1	WP_010963179.1	WP_006015181.1	WP_006280282.1	WP_187297431.1	WP_174132877.1	WP_174132877.1	WP_070357032.1	WP_010407241.1	WP_182366345.1	WP_182309878.1	WP_182319900.1	WP_011256736.1	WP_010407241.1	WP_167895768.1	WP_127464278.1	WP_108784237.1	WP_015589511.1	WP_114516804.1	WP_168455759.1	WP_168464874.1	WP_191111105.1	WP_208571589.1	WP_041046026.1	WP_015589511.1	WP_015589511.1	WP_015589511.1	WP_175814309.1	OAM00619.1	OAM05829.1, OAM05832.1	WP_175809412.1	WP_017532602.1	WP_017532602.1	WP_175818516.1	WP_110410480.1	WP_038249610.1	WP_015589511.1	WP_070357032.1	WP_155969521.1	WP_175938053.1	WP_139686429.1	WP_175838258.1	WP_143689390.1	WP_015588606.1	WP_149168891.1	WP_010963179.1	WP_175937148.1	KTV72_01145
OG0000132	WP_164225065.1	WP_022626390.1	WP_022626390.1	WP_006012911.1	WP_012673314.1	WP_187297124.1	WP_174133019.1	WP_174133019.1	WP_022626390.1	WP_052265006.1	WP_182367122.1	WP_182309334.1	WP_182320983.1	WP_011256821.1	WP_026097251.1	WP_167896089.1	WP_127464022.1	WP_108784402.1	WP_015589296.1		WP_168455609.1	WP_168464334.1	WP_191110703.1	WP_208571712.1	WP_041045168.1	WP_155969443.1	WP_174516791.1	WP_209452421.1	WP_175814296.1		OAM05697.1, OAM06081.1	WP_175809430.1	WP_017531986.1	WP_017531986.1	WP_175818504.1	WP_110409972.1	WP_038249872.1	WP_015589296.1	WP_022626390.1	WP_155969443.1	WP_175938101.1	WP_139686769.1	WP_175838167.1	WP_143689272.1	WP_015588241.1	WP_149168744.1	WP_022626390.1	WP_175937230.1	KTV72_01625
OG0000133	WP_164225084.1	WP_010962969.1	WP_010962969.1	WP_006013922.1	WP_007548965.1	WP_187296861.1	WP_174132959.1	WP_174132959.1	WP_182282698.1	WP_052264990.1	WP_182367341.1	WP_182309526.1	WP_182321007.1	WP_011256381.1	WP_019236985.1	WP_167895950.1	WP_127463560.1	WP_010406678.1	WP_007548965.1	WP_114517079.1	WP_168456112.1	WP_168464556.1	WP_191111191.1	WP_010082318.1	WP_041045040.1	WP_174516134.1	WP_007548965.1	WP_007548965.1		OAM00667.1	OAM05773.1	WP_175809565.1	WP_017532294.1	WP_017532294.1	WP_175818377.1	WP_110410232.1	WP_038250155.1	WP_007548965.1		WP_155969038.1	WP_175938143.1	WP_010406678.1	WP_175837846.1	WP_143689557.1	WP_015587657.1	WP_010406678.1, WP_149168856.1	WP_010962969.1	WP_175937014.1	KTV72_03610
OG0000134	WP_164225123.1	WP_010962976.1	WP_010962976.1	WP_006012088.1	WP_006280372.1	WP_187297595.1	WP_174132974.1, WP_174133578.1	WP_174132974.1, WP_174133578.1	WP_010962976.1	WP_052264854.1	WP_182367357.1	WP_010962976.1	WP_182321018.1	WP_011256925.1	WP_007302498.1	WP_011256925.1	WP_127464085.1	WP_108784012.1	WP_141456650.1	WP_114517092.1	WP_168455957.1	WP_168464311.1	WP_191111386.1	WP_010962976.1	WP_041046238.1	WP_010962976.1	WP_141456650.1	WP_141456650.1	WP_175814129.1	OAL97816.1	OAM06567.1	WP_175809554.1	WP_017532453.1	WP_017532453.1	WP_175818323.1	WP_110409698.1	WP_038249494.1	WP_015589320.1		WP_155968957.1	WP_175939111.1	WP_139686597.1	WP_175837408.1	WP_143689166.1	WP_015588316.1	WP_007302498.1	WP_010962976.1	WP_175937800.1	KTV72_04740
OG0000135	WP_164225145.1	WP_010962383.1	WP_010962383.1	WP_006012102.1	WP_006280249.1	WP_182183184.1	WP_174133037.1	WP_174133037.1	WP_010962383.1	WP_007302502.1	WP_182366575.1	WP_015588828.1	WP_010962383.1	WP_011256284.1	WP_026097267.1	WP_167896220.1	WP_127464089.1	WP_108784016.1	WP_015588828.1	WP_114517817.1	WP_168455788.1	WP_168464850.1	WP_191111558.1	WP_010962383.1	WP_041046145.1	WP_015588828.1	WP_015588828.1	WP_015588828.1	WP_175814030.1	OAM00193.1	OAM05722.1, OAM06458.1	WP_175809347.1	WP_026092693.1	WP_026092693.1	WP_175818558.1	WP_110409929.1	WP_038249445.1	WP_015588828.1	WP_010962383.1	WP_015588828.1	WP_175939347.1	WP_029237697.1	WP_175838477.1	WP_064085309.1	WP_015588320.1	WP_026097267.1	WP_010962383.1	WP_175937707.1	KTV72_00495
OG0000136	WP_164225174.1	WP_038228167.1	WP_038228167.1	WP_039950562.1	WP_012673250.1, WP_012673404.1	WP_187297634.1	WP_174132831.1	WP_174132831.1	WP_038228167.1		WP_182367016.1	WP_182309501.1	WP_182320648.1	WP_011256231.1	WP_007302753.1	WP_167895714.1, WP_167895715.1, WP_167895753.1	WP_127463570.1	WP_108784593.1	WP_015589182.1	WP_114517083.1	WP_168455984.1	WP_168464504.1	WP_191111137.1	WP_038228167.1	WP_041045293.1	WP_155969055.1	WP_015589182.1		WP_175814366.1	OAM03444.1	OAM04603.1		WP_026092664.1	WP_026092664.1	WP_175818212.1	WP_110410273.1	WP_038248568.1	WP_015589182.1	WP_038228167.1	WP_155969055.1	WP_175938815.1	WP_139686451.1	WP_175837521.1	WP_143689568.1	WP_135353074.1	WP_007302753.1	WP_038228167.1	WP_175937370.1	KTV72_03435
OG0000137	WP_164225193.1	WP_006279908.1	WP_006279908.1	WP_006013961.1	WP_006279908.1	WP_187297535.1	WP_174133272.1	WP_174133272.1	WP_006279908.1	WP_007302809.1	WP_182366516.1	WP_182309184.1	WP_006279908.1	WP_011256467.1	WP_007302809.1	WP_011256467.1	WP_026092580.1	WP_026092580.1	WP_006279908.1	WP_047759384.1	WP_168455789.1	WP_168464404.1	WP_191111591.1	WP_208571727.1	WP_041046463.1	WP_174516089.1	WP_006279908.1	WP_006279908.1	WP_175814011.1	OAM01765.1	OAM06547.1	WP_175809306.1	WP_026092580.1	WP_026092580.1	WP_175818582.1	WP_110410516.1	WP_006279908.1	WP_006279908.1	WP_006279908.1	WP_006279908.1	WP_175938180.1	WP_139686562.1	WP_175837912.1	WP_143689007.1, WP_143689477.1	WP_015587711.1	WP_149168855.1	WP_006279908.1	WP_175937116.1	KTV72_01485
OG0000138	WP_164225196.1	WP_010962437.1	WP_010962437.1	WP_039950529.1	WP_007548508.1	WP_187297532.1	WP_174132688.1	WP_174132688.1	WP_010962437.1	WP_007302675.1	WP_182366522.1	WP_182309181.1	WP_182320799.1	WP_011256312.1	WP_007302675.1	WP_167896203.1	WP_127464190.1	WP_108784472.1	WP_141456879.1	WP_114517004.1	WP_168455397.1	WP_168464325.1	WP_191110898.1	WP_010962437.1	WP_041045310.1	WP_174516086.1	WP_015588890.1	WP_015588890.1	WP_175814008.1	OAM01762.1	OAM04664.1, OAM06506.1	WP_175809847.1	WP_017532645.1	WP_017532645.1	WP_175818589.1	WP_110410463.1	WP_038248360.1	WP_015588890.1	WP_010962437.1	WP_155969018.1	WP_175939387.1	WP_007302675.1	WP_175837537.1	WP_143689611.1	WP_135352964.1	WP_007302675.1	WP_010962437.1	WP_175937544.1	KTV72_02435
OG0000139	WP_182159403.1	WP_022626177.1	WP_022626177.1	WP_006015665.1	WP_006280351.1	WP_187297386.1	WP_174133132.1, WP_174134095.1	WP_174133132.1	WP_179943748.1	WP_007302433.1	WP_182367689.1	WP_174515715.1	WP_006280351.1	WP_011256595.1	WP_007302433.1	WP_011256595.1	WP_127463975.1	WP_179947100.1, WP_179947104.1	WP_015589499.1	WP_179947480.1	WP_168455638.1	WP_168464880.1	WP_191111588.1	WP_179943748.1	WP_145971886.1	WP_174515715.1	WP_015589499.1	WP_015589499.1	WP_175814325.1	OAM01690.1	OAM06362.1	WP_175809374.1	WP_017532006.1	WP_017532006.1	WP_175818543.1	WP_110409920.1	WP_038250563.1	WP_015589499.1		WP_196770129.1	WP_175938414.1	WP_007302433.1	WP_175838523.1	WP_143689212.1	WP_015588176.1	WP_007302433.1	WP_022626177.1	WP_175937559.1	KTV72_02140
OG0000140	WP_205517726.1	WP_038199344.1	WP_038199344.1	WP_006013488.1	WP_038199344.1	WP_041573540.1	WP_174133883.1, WP_174134294.1	WP_174133032.1	WP_038199344.1	WP_006013488.1	WP_038199344.1	WP_038199344.1	WP_065094503.1	WP_041571566.1	WP_019236840.1	WP_179958988.1	WP_006013488.1	WP_006013488.1	WP_041573540.1	WP_179947471.1	WP_168456256.1	WP_174855533.1	WP_191111578.1	WP_038199344.1	WP_041044944.1	WP_038199344.1	WP_041573540.1	WP_041573540.1	WP_175814435.1	OAL99814.1	OAM05975.1	WP_175809864.1	WP_006013488.1	WP_006013488.1	WP_175818708.1	WP_110410549.1	WP_051599651.1	WP_041573540.1	WP_038199344.1	WP_038199344.1	WP_175939300.1	WP_006013488.1	WP_175838460.1	WP_019236840.1	WP_006013488.1	WP_006013488.1	WP_038199344.1	WP_175937161.1	KTV72_04800
OG0000141	WP_205517789.1	WP_006279458.1	WP_006279458.1	WP_006014782.1	WP_012673099.1	WP_187297214.1	WP_174133986.1	WP_174133126.1, WP_174133503.1	WP_006279458.1	WP_052264873.1	WP_182366492.1	WP_006279458.1	WP_006279458.1	WP_041571555.1	WP_007302799.1	WP_167896308.1	WP_127463554.1	WP_108784412.1	WP_141456865.1	WP_114517311.1	WP_168455417.1	WP_168464216.1	WP_191111133.1	WP_006279458.1	WP_041046540.1	WP_006279458.1	WP_015588870.1	WP_015588870.1	WP_175813876.1	OAM00683.1	OAM06386.1	WP_175809809.1	WP_017532303.1	WP_017532303.1	WP_175818112.1	WP_110409768.1	WP_006279458.1	WP_015588870.1	WP_070356771.1	WP_006279458.1	WP_175939349.1	WP_139686434.1	WP_175838481.1	WP_143689669.1	WP_015587648.1	WP_149168889.1	WP_006279458.1	WP_175937845.1	KTV72_01910
OG0000142	WP_205517809.1	WP_007550857.1, WP_010082171.1	WP_007550857.1, WP_010082171.1	WP_006012884.1	WP_007548323.1, WP_007550857.1, WP_012673243.1	WP_187297040.1		WP_174133417.1, WP_174133541.1, WP_174133582.1	WP_007550857.1, WP_010082171.1	WP_096097264.1					WP_019236397.1, WP_019236419.1, WP_019237012.1			WP_108784462.1	WP_012673243.1, WP_047759657.1, WP_141457114.1	WP_114517791.1, WP_114517876.1			WP_174516711.1	WP_010082171.1, WP_164224823.1		WP_174515622.1	WP_174516711.1	WP_197907403.1		OAM02584.1, OAM03442.1	OAM05760.1		WP_026092593.1	WP_026092593.1, WP_172758367.1, WP_172758478.1		WP_110410393.1		WP_010082171.1	WP_007550857.1, WP_010082171.1	WP_007550857.1				WP_143689635.1	WP_015588264.1	WP_149168962.1	WP_007550857.1, WP_010082171.1
OG0000143	WP_205517821.1	WP_006279362.1	WP_006279362.1	WP_176691181.1	WP_006279362.1	WP_096641479.1	WP_174133170.1, WP_174133548.1	WP_174133170.1, WP_174133548.1	WP_006279362.1	WP_179943898.1	WP_006279362.1	WP_182309785.1	WP_006279362.1	WP_050707672.1	WP_026097258.1	WP_167895742.1	WP_063630917.1		WP_006279362.1	WP_179947494.1	WP_174855521.1	WP_174855551.1	WP_191110905.1	WP_006279362.1	WP_041046301.1	WP_174515926.1	WP_006279362.1	WP_006279362.1	WP_175814447.1	OAL99138.1	OAM05998.1	WP_175809725.1	WP_026092674.1	WP_026092674.1	WP_175818202.1	WP_110409227.1	WP_006279362.1	WP_015589380.1	WP_006279362.1	WP_006279362.1	WP_175939318.1	WP_007302313.1	WP_175837475.1	WP_177429454.1	WP_015588171.1	WP_179943898.1	WP_006279362.1	WP_175937331.1	KTV72_00205
OG0000144		WP_006279836.1	WP_006279836.1	WP_006014600.1	WP_006279836.1	WP_187297316.1	WP_174133077.1, WP_174133195.1	WP_174133077.1, WP_174133195.1	WP_006279836.1	WP_007302173.1	WP_006279836.1	WP_006279836.1	WP_038248799.1	WP_011256935.1	WP_007302173.1	WP_011256935.1	WP_127463845.1	WP_108784289.1	WP_006279836.1	WP_047759756.1	WP_168455752.1	WP_168464113.1	WP_191111053.1	WP_006279836.1	WP_041046166.1	WP_006279836.1	WP_006279836.1	WP_006279836.1	WP_175813894.1	OAL99591.1	OAM05081.1	WP_175809176.1	WP_017532238.1	WP_017532238.1	WP_175818094.1	WP_110409603.1	WP_038248799.1	WP_006279836.1	WP_006279836.1	WP_006279836.1	WP_175938115.1	WP_139686821.1	WP_175838135.1	WP_143689870.1	WP_015588004.1	WP_007302173.1	WP_006279836.1	WP_175937533.1	KTV72_01510
OG0000145	WP_006014985.1	WP_006014985.1	WP_006014985.1	WP_006014985.1	WP_006014985.1	WP_006014985.1	WP_168455548.1	WP_168455548.1	WP_006014985.1	WP_006014985.1	WP_006014985.1	WP_182309315.1	WP_006014985.1	WP_011256657.1	WP_006014985.1	WP_011256657.1	WP_006014985.1	WP_006014985.1	WP_006014985.1	WP_006014985.1	WP_168455548.1	WP_168463861.1	WP_191111335.1	WP_006014985.1	WP_041045657.1	WP_006014985.1	WP_006014985.1	WP_006014985.1	WP_175814343.1	OAM00609.1	OAM05033.1	WP_175809739.1	WP_006014985.1	WP_006014985.1	WP_175818188.1	WP_110410254.1	WP_006014985.1	WP_006014985.1	WP_006014985.1	WP_006014985.1	WP_175838195.1	WP_006014985.1	WP_175838195.1	WP_143689781.1	WP_015587919.1	WP_006014985.1	WP_006014985.1	WP_168455548.1	KTV72_00535
OG0000146	WP_006279944.1	WP_010962917.1	WP_010962917.1	WP_006014237.1	WP_006279944.1	WP_006279944.1	WP_174133972.1	WP_174133496.1	WP_006279944.1	WP_007302237.1	WP_182367930.1	WP_006279944.1	WP_006279944.1	WP_011256222.1	WP_007302237.1	WP_011256222.1	WP_015588069.1	WP_015588069.1	WP_006279944.1	WP_114516913.1	WP_168455299.1	WP_168464819.1	WP_191111040.1	WP_006279944.1	WP_041046340.1	WP_006279944.1	WP_006279944.1	WP_209452463.1	WP_175814280.1	OAL98304.1	OAM06294.1	WP_175809457.1	WP_015588069.1	WP_015588069.1	WP_175818488.1	WP_110410332.1	WP_006279944.1	WP_006279944.1	WP_006279944.1	WP_006279944.1	WP_175938235.1	WP_139686687.1	WP_175838007.1	WP_143689333.1	WP_015588069.1	WP_007302237.1	WP_010962917.1	WP_175937286.1	KTV72_03345
OG0000147	WP_019236815.1	WP_010962953.1	WP_010962953.1	WP_006012916.1	WP_006012916.1	WP_019236815.1	WP_174133018.1	WP_174133018.1	WP_010962953.1	WP_006012916.1	WP_006012916.1	WP_006012916.1	WP_182320981.1	WP_011256822.1	WP_019236815.1	WP_167896090.1	WP_108784401.1	WP_108784401.1	WP_010962953.1	WP_114517121.1	WP_168455608.1	WP_168464333.1	WP_191110702.1	WP_010962953.1	WP_041045166.1	WP_006012916.1	WP_010962953.1	WP_010962953.1	WP_175814297.1		OAM05696.1	WP_175809429.1	WP_017531987.1	WP_017531987.1	WP_175818505.1	WP_110409971.1	WP_019236815.1, WP_038250788.1	WP_010962953.1	WP_070356949.1	WP_006012916.1	WP_175938102.1	WP_139686768.1	WP_175838165.1	WP_143689273.1	WP_015588240.1	WP_006012916.1	WP_010962953.1	WP_175937231.1	KTV72_01620
OG0000148	WP_064125368.1	WP_007548610.1	WP_007548610.1	WP_006013548.1	WP_007548610.1	WP_064125368.1	WP_174133090.1	WP_174133090.1	WP_007548610.1	WP_006013548.1	WP_007548610.1	WP_182309909.1	WP_007548610.1	WP_041571491.1	WP_006013548.1	WP_167896119.1	WP_010402777.1	WP_108784320.1	WP_015589253.1	WP_114517379.1	WP_168455742.1	WP_168464003.1	WP_191110696.1	WP_007548610.1	WP_041046057.1	WP_007548610.1	WP_015589253.1	WP_015589253.1	WP_175814036.1	OAL99147.1	OAM06357.1	WP_175809708.1	WP_006013548.1	WP_006013548.1	WP_175818222.1	WP_110410343.1	WP_038249656.1	WP_015589253.1	WP_007548610.1	WP_007548610.1	WP_175938210.1	WP_010402777.1	WP_175838042.1	WP_143689428.1	WP_015587848.1	WP_006013548.1	WP_007548610.1	WP_041046057.1	KTV72_02055
OG0000149	WP_064125369.1	WP_010962891.1	WP_010962891.1	WP_006013542.1	WP_006279340.1	WP_187297287.1	WP_174133089.1	WP_174133089.1	WP_006279340.1	WP_007302081.1	WP_182367173.1	WP_064125369.1	WP_006279340.1	WP_011256855.1	WP_007302081.1	WP_011256855.1	WP_127463708.1	WP_063630562.1	WP_015589254.1	WP_114517378.1	WP_168455741.1	WP_168464002.1	WP_191110695.1	WP_006279340.1	WP_041046059.1	WP_006279340.1	WP_015589254.1	WP_015589254.1	WP_175814037.1	OAL99148.1	OAM06356.1	WP_175809707.1	WP_017531794.1	WP_017531794.1	WP_175818223.1	WP_110410344.1	WP_038249658.1	WP_015589254.1	WP_006279340.1	WP_006279340.1	WP_175938211.1	WP_063630562.1	WP_175838041.1	WP_143689429.1	WP_015587849.1	WP_007302081.1	WP_010962891.1	WP_175937164.1	KTV72_02060
OG0000150	WP_096615995.1	WP_010962515.1	WP_010962515.1	WP_006014710.1	WP_006279461.1	WP_096615995.1	WP_174132890.1	WP_174132890.1	WP_010962515.1	WP_019236651.1	WP_182366684.1	WP_182309242.1	WP_182319932.1	WP_011256753.1	WP_019236651.1	WP_011256753.1	WP_127463727.1	WP_108784706.1	WP_006279461.1	WP_114517016.1	WP_168455960.1	WP_168464223.1	WP_191111250.1	WP_010962515.1	WP_041046358.1	WP_174515830.1	WP_006279461.1	WP_209452341.1	WP_175814223.1	OAM02017.1	OAM06060.1	WP_175809874.1	WP_010406846.1	WP_010406846.1	WP_175818430.1	WP_110409705.1	WP_038250023.1	WP_006279461.1	WP_010962515.1	WP_006279461.1	WP_175938821.1	WP_139686895.1	WP_175837512.1	WP_143689742.1	WP_135353024.1	WP_012481858.1	WP_010962515.1	WP_175937135.1	KTV72_00755
OG0000151	WP_096616007.1	WP_010082448.1	WP_010082448.1	WP_006014313.1	WP_012673210.1	WP_096616007.1	WP_174132826.1	WP_174132826.1	WP_010082448.1	WP_006014313.1	WP_064125083.1	WP_182309533.1	WP_010082448.1	WP_011256412.1	WP_006014313.1	WP_167896037.1	WP_006014313.1	WP_108783948.1	WP_010082448.1	WP_114516899.1	WP_168455668.1	WP_168464261.1	WP_191111435.1	WP_208571624.1	WP_041046254.1	WP_174516006.1	WP_010082448.1	WP_197907423.1	WP_175814312.1	OAM00636.1	OAM06489.1	WP_175809408.1	WP_017531924.1	WP_017531924.1	WP_175818523.1	WP_110409575.1	WP_010082448.1	WP_010082448.1	WP_010082448.1	WP_155969077.1	WP_175938063.1	WP_006014313.1	WP_175838230.1	WP_006014313.1	WP_015588054.1	WP_149168716.1	WP_010082448.1	WP_175937069.1	KTV72_01715
OG0000152	WP_096616055.1	WP_010962615.1	WP_010962615.1	WP_007302593.1	WP_007548880.1	WP_096616055.1	WP_174133204.1	WP_174133204.1	WP_010962615.1	WP_007302593.1	WP_182366843.1	WP_182309392.1	WP_182320222.1	WP_041571540.1	WP_007302593.1	WP_167895943.1	WP_007302593.1	WP_007302593.1	WP_007548880.1	WP_114516920.1	WP_168456015.1	WP_168464741.1	WP_191111180.1	WP_010962615.1	WP_041045280.1	WP_007548880.1	WP_007548880.1	WP_007548880.1	WP_175814185.1	OAM01791.1	OAM04840.1, OAM06559.1	WP_175809574.1	WP_007302593.1	WP_007302593.1	WP_175818385.1	WP_110410302.1		WP_007548880.1	WP_010962615.1	WP_007548880.1	WP_175938169.1	WP_007302593.1	WP_175838518.1	WP_007302593.1	WP_007302593.1	WP_007302593.1	WP_010962615.1	WP_175937498.1	KTV72_02385
OG0000153	WP_096616069.1	WP_022626347.1	WP_022626347.1	WP_006015550.1	WP_007549497.1	WP_096616069.1	WP_174133945.1	WP_174133393.1	WP_007549497.1	WP_052264646.1	WP_182367075.1	WP_182309548.1	WP_182320699.1	WP_011256726.1	WP_019236632.1	WP_167895776.1	WP_010402274.1	WP_108784038.1	WP_007549497.1	WP_047759020.1	WP_168455357.1	WP_168464548.1	WP_191111058.1	WP_007549497.1	WP_041046262.1	WP_007549497.1	WP_007549497.1	WP_197907419.1	WP_175814304.1	OAM03176.1	OAM03619.1	WP_175809420.1	WP_017531804.1	WP_017531804.1	WP_175818510.1	WP_110409382.1	WP_038248221.1	WP_007549497.1	WP_070356907.1	WP_155969401.1	WP_175938929.1	WP_139686925.1	WP_175838316.1	WP_143689455.1	WP_010402274.1	WP_007301965.1	WP_022626347.1	WP_175937262.1	KTV72_00960
OG0000154	WP_096617042.1	WP_006279703.1	WP_006279703.1	WP_006015677.1	WP_006279703.1	WP_096617042.1	WP_174133396.1, WP_174133874.1	WP_174133133.1, WP_174133396.1	WP_006279703.1	WP_012481981.1	WP_182367698.1	WP_155969497.1		WP_011256587.1	WP_012481981.1	WP_011256587.1	WP_108784389.1	WP_108784389.1	WP_006279703.1	WP_114517297.1	WP_168455642.1	WP_168464243.1	WP_191110738.1	WP_208571590.1	WP_041046087.1	WP_006279703.1	WP_174516750.1	WP_209452378.1	WP_175814321.1	OAM01687.1	OAM06288.1	WP_175809366.1	WP_017532010.1	WP_017532010.1	WP_175818547.1	WP_110409916.1	WP_038250554.1	WP_006279703.1	WP_006279703.1	WP_155969497.1	WP_175938409.1	WP_010404270.1	WP_175837980.1	WP_143689208.1	WP_135352936.1	WP_012481981.1	WP_006279703.1	WP_175937558.1	KTV72_02160
OG0000155	WP_096617048.1	WP_006279706.1	WP_006279706.1	WP_039950889.1	WP_006279706.1	WP_096617048.1	WP_174133399.1	WP_174133399.1	WP_006279706.1	WP_052264668.1	WP_182367704.1	WP_182309866.1	WP_006279706.1	WP_011256590.1	WP_012481982.1	WP_011256590.1	WP_108784391.1	WP_108784391.1	WP_006279706.1	WP_047759422.1	WP_168455645.1	WP_168464241.1	WP_191110735.1	WP_006279706.1	WP_041046081.1	WP_006279706.1	WP_006279706.1	WP_209452379.1	WP_175814318.1	OAM01684.1	OAM06285.1	WP_175809361.1	WP_026092627.1	WP_026092627.1	WP_175818550.1	WP_110409913.1	WP_038250545.1	WP_006279706.1	WP_006279706.1	WP_155969490.1	WP_175938406.1	WP_010404276.1	WP_175837975.1	WP_143689205.1	WP_010404276.1	WP_012481982.1	WP_006279706.1	WP_175937738.1	KTV72_02175
OG0000156	WP_096617230.1	WP_010082601.1	WP_010082601.1	WP_039950835.1	WP_007548360.1	WP_187297342.1	WP_174134285.1	WP_174133268.1	WP_010082601.1	WP_052264847.1	WP_182366623.1	WP_010082601.1	WP_077188509.1	WP_011256767.1	WP_007302780.1	WP_011256767.1	WP_127464224.1	WP_063630600.1	WP_141456813.1	WP_114517972.1	WP_168455975.1	WP_168464273.1	WP_191110750.1	WP_010082601.1	WP_041045079.1	WP_174516044.1	WP_174516960.1	WP_141456813.1	WP_175814340.1	OAL99668.1	OAM04679.1	WP_175809709.1	WP_026092603.1	WP_026092603.1	WP_175818219.1	WP_110409981.1	WP_038248765.1	WP_015588846.1	WP_010082601.1	WP_077188509.1	WP_175938807.1	WP_010405211.1	WP_175837497.1	WP_143689459.1	WP_015588529.1	WP_007302780.1	WP_010082601.1	WP_175937076.1	KTV72_02485
OG0000157	WP_096617753.1	WP_010962818.1	WP_010962818.1	WP_006015448.1	WP_006279329.1	WP_096617753.1	WP_174132870.1	WP_174132870.1	WP_006279329.1	WP_007301940.1	WP_182367027.1	WP_182309508.1	WP_182320660.1	WP_011256615.1	WP_007301940.1	WP_167895860.1	WP_007301940.1	WP_108784154.1	WP_141457013.1	WP_114517410.1	WP_168455374.1	WP_168463843.1	WP_191111343.1	WP_006279329.1	WP_041046411.1	WP_006279329.1	WP_006279329.1	WP_006279329.1	WP_175813911.1	OAL98711.1	OAM06539.1	WP_175809158.1	WP_017531772.1	WP_017531772.1	WP_175818078.1	WP_110409681.1	WP_038248108.1	WP_006279329.1	WP_070356899.1	WP_006279329.1	WP_175939369.1	WP_139686398.1	WP_175838076.1	WP_143689445.1	WP_015587778.1	WP_007301940.1	WP_010962818.1	WP_175937847.1	KTV72_00675
OG0000158	WP_164224304.1, WP_164224381.1	WP_010963112.1	WP_010963112.1	WP_006015700.1	WP_007548462.1	WP_187297172.1	WP_174132933.1	WP_174132933.1	WP_010963112.1	WP_010407125.1	WP_182367753.1	WP_007548462.1	WP_182321201.1	WP_011256684.1	WP_026097263.1	WP_167895807.1	WP_127463985.1	WP_108784623.1	WP_015589453.1	WP_114516853.1	WP_168455267.1	WP_168464496.1	WP_191111454.1	WP_010963112.1	WP_041045380.1	WP_010963112.1	WP_015589453.1	WP_015589453.1	WP_175814072.1	OAL99170.1	OAM05861.1	WP_175809675.1	WP_017532402.1	WP_017532402.1	WP_175818258.1	WP_110409772.1	WP_038248850.1	WP_015589453.1	WP_010963112.1	WP_007548462.1	WP_175938981.1	WP_010407125.1	WP_175837746.1	WP_143689203.1	WP_015588184.1	WP_012481985.1	WP_010963112.1	WP_175937315.1
OG0000159	WP_164224312.1	WP_010082597.1	WP_010082597.1	WP_039950774.1	WP_006279873.1	WP_187296871.1		WP_174132915.1	WP_010082597.1	WP_052264862.1	WP_182366445.1	WP_182309516.1	WP_182319964.1	WP_011256773.1	WP_026097234.1	WP_167895745.1	WP_179948512.1	WP_159077666.1, WP_179947091.1	WP_006279873.1	WP_114517213.1	WP_168455875.1	WP_168464753.1	WP_191111585.1	WP_010082597.1	WP_041045017.1	WP_006279873.1	WP_006279873.1	WP_006279873.1	WP_175814362.1	OAM01714.1	OAM06254.1	WP_175809720.1	WP_017532137.1	WP_017532137.1	WP_175818207.1	WP_110409432.1	WP_038249580.1	WP_006279873.1	WP_070356725.1	WP_155968849.1	WP_175938792.1	WP_139686869.1	WP_175837486.1	WP_177429469.1	WP_179943656.1	WP_052264862.1	WP_010082597.1	WP_175937025.1	KTV72_02525
OG0000160	WP_164224317.1	WP_010962643.1	WP_010962643.1	WP_006012063.1	WP_012673103.1	WP_187297290.1	WP_174133074.1	WP_174133074.1	WP_182282740.1	WP_052264705.1	WP_182366846.1	WP_182309423.1	WP_182320280.1	WP_041571512.1	WP_019236891.1	WP_167896193.1	WP_127464081.1	WP_108784020.1	WP_015588939.1	WP_114516772.1	WP_168455507.1	WP_168463914.1	WP_191111391.1	WP_010962643.1	WP_041046163.1	WP_174515746.1	WP_015588939.1	WP_015588939.1	WP_175813891.1	OAL98664.1	OAM06572.1	WP_175809172.1	WP_017532448.1	WP_017532448.1	WP_175818097.1	WP_110409659.1	WP_038250801.1	WP_015588939.1	WP_070356837.1	WP_155968482.1	WP_175938894.1	WP_139686600.1	WP_175837304.1	WP_143689169.1	WP_135352906.1	WP_149168783.1	WP_010962643.1	WP_175937819.1	KTV72_01525
OG0000161	WP_164224323.1	WP_010962322.1	WP_010962322.1	WP_006012694.1	WP_121721676.1	WP_187297330.1	WP_174134260.1	WP_174133163.1	WP_010962322.1	WP_052264737.1	WP_182366398.1, WP_182366437.1	WP_182309371.1	WP_182319919.1	WP_011256305.1	WP_019236386.1	WP_011256305.1	WP_127464259.1	WP_108784141.1	WP_015588775.1	WP_114516940.1	WP_168455499.1	WP_168464670.1	WP_191111535.1	WP_010962322.1	WP_041046242.1	WP_155968767.1	WP_015588775.1	WP_209452364.1	WP_175813948.1	OAM01673.1	OAM05192.1	WP_175809821.1	WP_017532677.1	WP_017532677.1	WP_175818656.1	WP_110409377.1	WP_038248719.1	WP_015588775.1	WP_070356712.1	WP_155968767.1	WP_175939219.1	WP_010401705.1	WP_175837430.1	WP_019236386.1	WP_135352852.1	WP_149168843.1	WP_010962322.1	WP_175937073.1	KTV72_02930
OG0000162	WP_164224334.1	WP_010963092.1	WP_010963092.1	WP_006014592.1	WP_007549225.1	WP_187297318.1	WP_174134245.1	WP_174133174.1	WP_006279833.1	WP_052264720.1	WP_182367899.1	WP_182309835.1	WP_182321251.1	WP_011256937.1	WP_012481905.1	WP_167896176.1	WP_127463847.1	WP_108784290.1	WP_006279833.1	WP_114516749.1	WP_168455529.1	WP_168464551.1	WP_191111055.1	WP_006279833.1	WP_041045737.1	WP_006279833.1	WP_006279833.1	WP_209452447.1	WP_175813984.1	OAL99593.1	OAM05079.1	WP_175809238.1	WP_017532240.1	WP_017532240.1	WP_175818616.1	WP_110409559.1	WP_038248775.1	WP_015589435.1	WP_070356996.1	WP_006279833.1	WP_175938117.1	WP_139686703.1	WP_175838131.1	WP_143689868.1	WP_135352863.1	WP_012481905.1	WP_010963092.1	WP_175937804.1	KTV72_01540
OG0000163	WP_164224335.1	WP_010082033.1	WP_010082033.1	WP_006014589.1	WP_012673379.1	WP_187297319.1	WP_174133173.1	WP_174133173.1	WP_010082033.1	WP_007302176.1	WP_182367903.1	WP_015589436.1	WP_182321252.1	WP_011256938.1	WP_007302176.1	WP_167896177.1	WP_127463848.1	WP_108784291.1	WP_015589436.1	WP_114516748.1	WP_168455528.1	WP_168464550.1	WP_191111056.1	WP_010082033.1	WP_041045735.1	WP_015589436.1	WP_174516884.1	WP_015589436.1	WP_175813983.1	OAL99594.1	OAM05078.1	WP_175809240.1	WP_017532241.1	WP_017532241.1	WP_175818617.1	WP_110409558.1	WP_038248772.1	WP_015589436.1	WP_010082033.1	WP_015589436.1	WP_175938118.1	WP_139686702.1	WP_175838129.1	WP_143689867.1	WP_135352862.1	WP_149168698.1	WP_010082033.1	WP_175937805.1	KTV72_01545
OG0000164	WP_164224338.1	WP_010963013.1	WP_010963013.1	WP_039950495.1	WP_006280496.1	WP_187297261.1	WP_174133028.1	WP_174133028.1	WP_182282712.1	WP_007302335.1	WP_038199341.1	WP_182309741.1	WP_182321263.1	WP_041571567.1	WP_007302335.1	WP_041571567.1	WP_127463954.1	WP_179947095.1	WP_015589356.1	WP_179947470.1	WP_168455554.1	WP_168464028.1	WP_191111476.1	WP_038199341.1	WP_041044953.1	WP_038199341.1	WP_015589356.1	WP_015589356.1	WP_175814264.1	OAL99810.1	OAM06391.1	WP_175809862.1	WP_026092670.1	WP_026092670.1	WP_175818472.1	WP_110409761.1	WP_038250761.1	WP_015589356.1	WP_038199341.1	WP_038199341.1	WP_175939298.1	WP_179949521.1	WP_175837371.1	WP_010403910.1	WP_015588150.1	WP_007302335.1	WP_010963013.1	WP_175937154.1	KTV72_02580
OG0000165	WP_164224344.1	WP_010962429.1	WP_010962429.1	WP_039950199.1	WP_012673083.1	WP_187297335.1	WP_174133920.1	WP_174132667.1	WP_010082287.1	WP_007302520.1	WP_182366559.1	WP_182309177.1	WP_182320809.1	WP_041571499.1	WP_007302520.1	WP_041571499.1	WP_127464099.1	WP_108784003.1	WP_141456819.1	WP_114517094.1	WP_168455805.1	WP_168464505.1	WP_191111462.1	WP_010082287.1	WP_041045693.1	WP_174515967.1	WP_015588862.1	WP_015588862.1	WP_175814392.1	OAL97067.1	OAM03938.1	WP_175809763.1	WP_017532473.1	WP_017532473.1	WP_175818165.1	WP_110409367.1	WP_038248495.1	WP_015588862.1	WP_070356759.1	WP_155968961.1	WP_175938619.1	WP_139686590.1	WP_175837655.1	WP_143689148.1	WP_135352897.1	WP_007302520.1	WP_010962429.1	WP_175937107.1	KTV72_01355
OG0000166	WP_164224346.1	WP_010962895.1	WP_010962895.1	WP_006013579.1	WP_006280584.1	WP_187297295.1	WP_174133046.1	WP_174133046.1	WP_070356930.1	WP_096097181.1	WP_182367181.1	WP_182309904.1	WP_070356930.1	WP_011256598.1	WP_010402806.1	WP_011256598.1	WP_127463700.1	WP_006013579.1	WP_141457245.1	WP_114517396.1	WP_168455362.1	WP_168464161.1	WP_191111204.1	WP_208571611.1	WP_041046378.1	WP_155969145.1	WP_141457245.1	WP_141457245.1	WP_175813943.1	OAL98660.1	OAM03930.1, OAM05965.1	WP_175809827.1	WP_017531835.1	WP_017531835.1	WP_175818663.1	WP_110409392.1	WP_038249237.1	WP_015589259.1	WP_070356930.1	WP_155969145.1	WP_175939158.1	WP_139686936.1	WP_175837462.1	WP_006013579.1		WP_149168667.1	WP_010962895.1	WP_175937220.1	KTV72_03480
OG0000167	WP_164224375.1	WP_010962357.1	WP_010962357.1	WP_006015341.1	WP_012673078.1	WP_187297281.1	WP_174133265.1	WP_174133265.1	WP_038199447.1	WP_012481842.1	WP_182366610.1	WP_182309895.1	WP_182320822.1	WP_041571521.1	WP_019236607.1	WP_167896268.1	WP_127463639.1	WP_108784640.1	WP_015588851.1	WP_114516789.1	WP_168455914.1	WP_168464894.1	WP_191111195.1	WP_208571579.1	WP_041044998.1	WP_174516095.1	WP_015588851.1	WP_015588851.1	WP_175814115.1	OAL99132.1	OAM06407.1, OAM06576.1	WP_175809542.1	WP_017531755.1	WP_017531755.1	WP_175818310.1	WP_110409614.1		WP_015588851.1	WP_038199447.1	WP_155968978.1	WP_175938536.1	WP_010405309.1	WP_175837798.1	WP_143689835.1	WP_015587761.1	WP_149168940.1	WP_010962357.1	WP_175937623.1	KTV72_03960
OG0000168	WP_164224378.1	WP_010963157.1	WP_010963157.1	WP_006013317.1	WP_007548671.1	WP_187297364.1	WP_174132706.1	WP_174132706.1	WP_010963157.1	WP_052264884.1	WP_065094483.1	WP_182309758.1	WP_182321091.1	WP_011256328.1	WP_007302297.1	WP_167896061.1	WP_010403789.1	WP_108784439.1	WP_015589489.1	WP_114517673.1	WP_168455635.1	WP_168464304.1	WP_191110786.1	WP_010963157.1	WP_041046104.1	WP_174515905.1	WP_015589489.1	WP_015589489.1	WP_175813865.1	OAM03437.1	OAM04676.1	WP_175809800.1	WP_026092612.1	WP_026092612.1	WP_175818685.1	WP_110409530.1	WP_038250726.1	WP_015589489.1	WP_070357070.1	WP_006279715.1	WP_175938384.1	WP_139686723.1	WP_175837948.1	WP_143689310.1	WP_015588099.1	WP_007302297.1	WP_010963157.1	WP_175937141.1	KTV72_03035
OG0000169	WP_164224397.1	WP_010962868.1	WP_010962868.1	WP_006015651.1	WP_012673276.1	WP_187296830.1	WP_174132683.1	WP_174132683.1	WP_182282661.1	WP_007302429.1	WP_182367208.1	WP_182309936.1	WP_182320743.1	WP_011256967.1	WP_007302429.1	WP_167896245.1	WP_127463970.1	WP_179947065.1	WP_015589225.1	WP_114517290.1	WP_168455892.1	WP_168463903.1	WP_191111517.1	WP_010962868.1	WP_041045119.1	WP_174516041.1	WP_015589225.1	WP_015589225.1	WP_175814134.1	OAL99719.1	OAM06366.1	WP_175809880.1	WP_017532002.1	WP_017532002.1	WP_175818328.1	WP_110409908.1	WP_038249150.1	WP_015589225.1	WP_010962868.1	WP_012673276.1	WP_175938186.1	WP_139686631.1	WP_175837922.1	WP_143689215.1	WP_135352942.1	WP_007302429.1	WP_010962868.1	WP_175937293.1	KTV72_03745
OG0000170	WP_164224399.1	WP_010962866.1	WP_010962866.1	WP_006015657.1	WP_012673274.1	WP_187296831.1	WP_174132681.1	WP_174132681.1	WP_010962866.1	WP_019236880.1	WP_182367311.1	WP_182309937.1	WP_182320741.1	WP_011256965.1	WP_019236880.1	WP_011256965.1	WP_127463972.1	WP_108784448.1	WP_006279849.1	WP_114517292.1	WP_168456287.1	WP_168463901.1	WP_191111519.1	WP_010962866.1	WP_041045115.1	WP_010962866.1	WP_006279849.1	WP_006279849.1	WP_175814136.1	OAL99721.1	OAM06364.1	WP_175809669.1	WP_017532004.1	WP_017532004.1	WP_175818330.1	WP_110409906.1	WP_038249146.1	WP_006279849.1	WP_010962866.1	WP_010962866.1	WP_175938184.1	WP_139686630.1	WP_175837918.1	WP_143689697.1	WP_015588174.1	WP_007302431.1	WP_010962866.1	WP_175937581.1	KTV72_03735
OG0000171	WP_164224432.1	WP_006279914.1	WP_006279914.1	WP_039950902.1	WP_006279914.1	WP_187297629.1	WP_174134010.1, WP_174134051.1	WP_174133338.1	WP_006279914.1	WP_012481989.1	WP_006279914.1	WP_182309834.1	WP_182320502.1	WP_041571533.1	WP_012481989.1	WP_167896283.1	WP_127464302.1	WP_108784646.1	WP_006279914.1	WP_179947446.1	WP_168455620.1	WP_168464116.1	WP_191110885.1	WP_006279914.1	WP_041045392.1	WP_006279914.1	WP_006279914.1	WP_197907078.1	WP_175813890.1	OAM01789.1	OAM05875.1	WP_175809171.1	WP_026092689.1	WP_026092689.1	WP_175818098.1	WP_110410563.1	WP_038250529.1	WP_006279914.1	WP_006279914.1	WP_006279914.1	WP_175939334.1	WP_139686637.1	WP_175838525.1	WP_143689694.1	WP_041581511.1	WP_012481989.1	WP_006279914.1	WP_175937716.1	KTV72_02905
OG0000172	WP_164224445.1	WP_010082473.1	WP_010082473.1	WP_007302008.1	WP_010082473.1	WP_096616572.1	WP_174132909.1	WP_174132909.1	WP_010082473.1	WP_052264785.1	WP_182367011.1	WP_182309354.1	WP_182320481.1	WP_041571483.1	WP_007302008.1	WP_167896322.1	WP_127463737.1	WP_007302008.1	WP_010082473.1	WP_114516875.1	WP_168455311.1	WP_168463852.1	WP_191111264.1	WP_010082473.1	WP_041044982.1	WP_010082473.1	WP_010082473.1	WP_010082473.1	WP_175813873.1	OAM01755.1	OAM05938.1	WP_175809807.1	WP_007302008.1	WP_007302008.1	WP_175818114.1	WP_110409366.1	WP_038248146.1	WP_010082473.1	WP_010082473.1	WP_010082473.1	WP_175939168.1	WP_010406869.1	WP_175838374.1	WP_143689395.1	WP_015587883.1	WP_007302008.1	WP_010082473.1	WP_175937424.1	KTV72_00050
OG0000173	WP_164224448.1	WP_010962794.1	WP_010962794.1	WP_006014768.1	WP_121721688.1	WP_187297078.1	WP_174133047.1	WP_174133047.1	WP_182282635.1	WP_007302011.1	WP_182367995.1	WP_006280097.1	WP_182320488.1	WP_041571482.1	WP_019236659.1	WP_041571482.1	WP_127463740.1	WP_108784057.1	WP_006280097.1	WP_114516872.1	WP_168455308.1	WP_168464024.1	WP_191111267.1	WP_006280097.1	WP_041044974.1	WP_155968998.1	WP_006280097.1	WP_006280097.1	WP_175813870.1	OAM01752.1	OAM05935.1	WP_175809804.1	WP_017532130.1	WP_017532130.1	WP_175818117.1	WP_110409862.1	WP_038248153.1	WP_041573600.1	WP_006280097.1	WP_155968998.1	WP_175939187.1	WP_139686885.1	WP_175838558.1	WP_143689398.1	WP_135353017.1	WP_149168634.1	WP_010962794.1	WP_175937421.1	KTV72_00035
OG0000174	WP_164224457.1	WP_010962800.1	WP_010962800.1	WP_006014912.1	WP_006280495.1	WP_187297085.1	WP_174134132.1	WP_174133271.1	WP_010962800.1	WP_096097205.1	WP_182367975.1	WP_182309346.1	WP_182320568.1	WP_041571407.1	WP_007302020.1	WP_167896318.1	WP_127463748.1	WP_108784482.1	WP_010962800.1	WP_114517594.1	WP_168455392.1	WP_168464041.1	WP_191110688.1	WP_010962800.1	WP_041045749.1	WP_010962800.1	WP_010962800.1	WP_010962800.1	WP_175814006.1	OAM00698.1	OAM06304.1	WP_175809298.1	WP_017531851.1	WP_017531851.1	WP_175818591.1	WP_110409239.1	WP_038248174.1	WP_010962800.1	WP_010962800.1	WP_155969000.1	WP_175938109.1	WP_010402417.1	WP_175838142.1	WP_143689406.1	WP_015587894.1	WP_149168638.1	WP_010962800.1	WP_175937762.1	KTV72_03705
OG0000175	WP_164224458.1	WP_010082437.1	WP_010082437.1	WP_006014910.1	WP_012673255.1	WP_096616597.1	WP_174133270.1	WP_174132875.1, WP_174133270.1	WP_010082437.1	WP_010402419.1	WP_010082437.1	WP_182309345.1	WP_182320570.1	WP_011256421.1	WP_007302021.1	WP_011256421.1	WP_127463749.1	WP_108784481.1	WP_141457023.1	WP_114517595.1	WP_168455393.1	WP_168464040.1	WP_191110689.1	WP_010082437.1	WP_041045747.1	WP_010082437.1	WP_174516878.1	WP_197907379.1	WP_175814007.1	OAM00699.1	OAM06303.1	WP_175809300.1	WP_017531850.1	WP_017531850.1	WP_175818590.1	WP_110409238.1		WP_015589175.1	WP_010082437.1	WP_010082437.1	WP_175938108.1	WP_139686875.1	WP_175838143.1	WP_143689407.1	WP_015587895.1	WP_007302021.1	WP_010082437.1	WP_175937763.1	KTV72_03700
OG0000176	WP_164224460.1	WP_010962769.1	WP_010962769.1	WP_006012099.1	WP_044471244.1	WP_187297610.1	WP_174134087.1	WP_174133465.1	WP_010962769.1	WP_010407162.1	WP_182366974.1	WP_182309472.1	WP_182320444.1	WP_041571467.1	WP_019236903.1	WP_179958983.1	WP_179948504.1	WP_179947040.1	WP_141456922.1	WP_179947504.1	WP_168456184.1	WP_168464076.1	WP_191110959.1	WP_010962769.1	WP_171816643.1	WP_174516079.1	WP_015589152.1	WP_015589152.1	WP_175814076.1	OAL98382.1	OAM05217.1, OAM05723.1, OAM06459.1	WP_175809671.1	WP_017532457.1	WP_017532457.1	WP_175818262.1	WP_110410609.1	WP_038248894.1	WP_015589152.1	WP_010962769.1	WP_155968310.1	WP_175938158.1	WP_010407162.1	WP_175837881.1	WP_177429445.1	WP_179943651.1	WP_179951428.1	WP_010962769.1	WP_175937266.1	KTV72_03000
OG0000177	WP_164224525.1	WP_010962671.1	WP_010962671.1	WP_006012196.1	WP_007552982.1	WP_187297339.1	WP_174132661.1	WP_174132661.1	WP_007552982.1	WP_007302527.1	WP_155968460.1	WP_182309173.1	WP_155968460.1	WP_011256883.1	WP_019236918.1	WP_167896135.1	WP_127464103.1	WP_019236918.1	WP_015589064.1	WP_114517099.1	WP_168455809.1	WP_168464356.1	WP_191111458.1	WP_007552982.1	WP_041045685.1	WP_155968460.1	WP_015589064.1	WP_015589064.1	WP_175814388.1	OAL99547.1	OAM06036.1	WP_175809888.1	WP_017532480.1	WP_017532480.1	WP_175818172.1	WP_110409478.1	WP_038249696.1	WP_015589064.1	WP_007552982.1	WP_155968460.1	WP_175938632.1	WP_007302527.1	WP_175837666.1	WP_143689143.1	WP_015588342.1	WP_007302527.1	WP_010962671.1	WP_175937101.1	KTV72_03990
OG0000178	WP_164224538.1	WP_007548582.1	WP_007548582.1	WP_006014381.1	WP_007548582.1	WP_187297499.1	WP_174132746.1	WP_174132746.1	WP_007548582.1	WP_052264675.1	WP_182367628.1	WP_182309671.1	WP_182320555.1	WP_011256447.1	WP_012481931.1	WP_167896009.1	WP_127464012.1	WP_063630990.1	WP_007548582.1	WP_114516989.1	WP_168455726.1	WP_168464412.1	WP_191111160.1	WP_007548582.1	WP_041045615.1	WP_007548582.1	WP_007548582.1	WP_197907263.1	WP_175814268.1	OAL99662.1	OAM06170.1	WP_175809476.1	WP_017532365.1	WP_017532365.1	WP_175818476.1	WP_110410262.1	WP_038248656.1	WP_007548582.1	WP_007548582.1	WP_155969266.1	WP_175938258.1	WP_139686704.1	WP_175838434.1	WP_143689240.1	WP_015588221.1	WP_012481931.1	WP_007548582.1	WP_175937268.1	KTV72_04320
OG0000179	WP_164224540.1	WP_006279567.1	WP_006279567.1	WP_006014384.1	WP_006279567.1	WP_187297509.1	WP_174132748.1	WP_174132748.1	WP_006279567.1	WP_007302263.1	WP_182367678.1	WP_006279567.1	WP_015589391.1	WP_011256446.1	WP_007302263.1	WP_167896010.1	WP_063630991.1	WP_063630991.1	WP_141456672.1	WP_114516990.1	WP_168455727.1	WP_168464736.1	WP_191111159.1	WP_006279567.1	WP_052463340.1	WP_006279567.1	WP_015589391.1	WP_015589391.1	WP_175814269.1	OAL99661.1	OAM06171.1	WP_175809861.1	WP_007302263.1	WP_007302263.1	WP_175818709.1	WP_110410592.1	WP_038248649.1	WP_015589391.1	WP_006279567.1	WP_006279567.1	WP_175938260.1	WP_007302263.1	WP_175838436.1	WP_063630991.1	WP_015588220.1	WP_007302263.1	WP_006279567.1	WP_175937280.1	KTV72_04315
OG0000180	WP_164224545.1	WP_006279574.1	WP_006279574.1	WP_006014408.1	WP_006279574.1	WP_164224545.1	WP_174132740.1	WP_174132740.1	WP_182282724.1	WP_007302257.1	WP_182367646.1	WP_006279574.1	WP_006279574.1	WP_011256441.1	WP_007302257.1	WP_167896014.1	WP_127464052.1	WP_015588278.1	WP_006279574.1	WP_114517486.1	WP_168455733.1	WP_168463824.1	WP_191111216.1	WP_006279574.1	WP_041045628.1	WP_006279574.1	WP_174516933.1	WP_006279574.1		OAL99656.1	OAM06177.1	WP_175809470.1	WP_017532372.1	WP_017532372.1	WP_175818481.1	WP_110410183.1	WP_006279574.1	WP_006279574.1	WP_070356980.1	WP_155969268.1	WP_175938320.1	WP_007302257.1	WP_175837293.1	WP_007302257.1	WP_015588278.1	WP_007302257.1	WP_006279574.1	WP_175937274.1	KTV72_01975
OG0000181	WP_164224546.1	WP_006279576.1	WP_006279576.1	WP_006014410.1	WP_007548575.1	WP_006279576.1	WP_174132739.1	WP_174132739.1	WP_182282725.1	WP_012481929.1	WP_006279576.1	WP_006279576.1	WP_006279576.1	WP_011256440.1	WP_012481929.1	WP_167896015.1	WP_127464053.1	WP_063630997.1	WP_006279576.1	WP_047759723.1	WP_168455734.1	WP_168463823.1	WP_191111215.1	WP_006279576.1	WP_041045630.1	WP_006279576.1	WP_006279576.1	WP_006279576.1	WP_175814274.1	OAL99655.1	OAM06178.1	WP_175809468.1	WP_026092682.1	WP_026092682.1	WP_175818482.1	WP_110410184.1	WP_006279576.1	WP_006279576.1	WP_179945719.1	WP_006279576.1	WP_175938322.1	WP_064085468.1	WP_175837295.1	WP_064085468.1	WP_015588279.1	WP_012481929.1	WP_006279576.1	WP_175937275.1	KTV72_01970
OG0000182	WP_164224547.1	WP_010082356.1	WP_010082356.1	WP_006014413.1	WP_007548574.1	WP_164224547.1	WP_174132738.1	WP_174132738.1	WP_182282726.1	WP_006014413.1	WP_096617328.1	WP_182309665.1	WP_015589394.1	WP_011256439.1	WP_006014413.1	WP_011256439.1	WP_127464054.1	WP_006014413.1	WP_015589394.1	WP_114517485.1	WP_168455735.1	WP_168463822.1	WP_191111214.1	WP_010082356.1	WP_041045632.1	WP_010082356.1	WP_015589394.1	WP_015589394.1	WP_175814275.1	OAL99654.1	OAM06179.1	WP_175809466.1	WP_017532374.1	WP_017532374.1	WP_175818483.1	WP_110410185.1	WP_038250675.1	WP_015589394.1	WP_010082356.1	WP_010082356.1	WP_175938324.1	WP_006014413.1	WP_175837297.1	WP_143689236.1	WP_015588280.1	WP_006014413.1	WP_010082356.1	WP_175937276.1	KTV72_01965
OG0000183	WP_164224548.1	WP_010963052.1	WP_010963052.1	WP_006014421.1	WP_012673410.1	WP_187297491.1	WP_174132737.1	WP_174132737.1	WP_182282727.1	WP_019078639.1	WP_182367647.1	WP_182309662.1	WP_182320536.1	WP_011256437.1	WP_019078639.1	WP_167896017.1	WP_127464055.1	WP_108784103.1	WP_141456670.1	WP_114517483.1	WP_168455737.1	WP_168464418.1	WP_191111213.1	WP_022626416.1	WP_041045634.1	WP_174516051.1	WP_174516932.1	WP_197907265.1	WP_175814277.1	OAL99653.1	OAM06182.1	WP_175809463.1	WP_017532377.1	WP_017532377.1	WP_175818485.1	WP_110410550.1	WP_038249011.1	WP_015589396.1		WP_155969272.1	WP_175938328.1	WP_139686643.1	WP_175837301.1	WP_143689235.1	WP_135352737.1	WP_019078639.1	WP_010963052.1	WP_175937278.1	KTV72_01950
OG0000184	WP_164224570.1	WP_010962432.1	WP_010962432.1	WP_176691173.1	WP_012673086.1	WP_187297347.1	WP_174132663.1	WP_174132663.1	WP_182282504.1	WP_007302524.1	WP_012673086.1	WP_182309206.1	WP_182320923.1	WP_041571591.1	WP_026097268.1	WP_041571591.1	WP_179948525.1	WP_179947038.1	WP_141457329.1	WP_179947463.1	WP_168455807.1	WP_168464890.1	WP_191111572.1	WP_010962432.1	WP_041046666.1	WP_010962432.1	WP_015588864.1	WP_197907308.1	WP_175814448.1	OAL99551.1	OAM06412.1	WP_175809758.1	WP_026092698.1	WP_026092698.1	WP_175818170.1	WP_110410534.1		WP_015588864.1	WP_010962432.1	WP_155969589.1	WP_175938628.1	WP_179949519.1	WP_175837664.1	WP_177429444.1	WP_179943652.1	WP_179951422.1	WP_010962432.1	WP_175937110.1	KTV72_01320, KTV72_04000
OG0000185	WP_164224573.1	WP_010962950.1	WP_010962950.1	WP_006013324.1	WP_041582659.1	WP_187297233.1	WP_174134226.1	WP_174133234.1	WP_010962950.1	WP_007302299.1	WP_182367141.1	WP_182309222.1	WP_182320973.1	WP_041571569.1	WP_007302299.1	WP_041571569.1	WP_127463912.1	WP_063630849.1	WP_015589292.1	WP_114517675.1	WP_168455723.1	WP_168464493.1	WP_191111627.1	WP_010962950.1	WP_041044957.1	WP_155969028.1	WP_015589292.1	WP_015589292.1	WP_175814267.1	OAL98600.1	OAM04651.1	WP_175809478.1	WP_017531877.1	WP_017531877.1	WP_175818475.1	WP_110410595.1	WP_038250691.1	WP_015589292.1	WP_070357059.1	WP_155969028.1	WP_175939409.1	WP_139686724.1	WP_175837366.1	WP_143689308.1	WP_015588097.1	WP_007302299.1	WP_010962950.1	WP_175937150.1	KTV72_02605
OG0000186	WP_164224575.1	WP_010962850.1	WP_010962850.1	WP_006013933.1	WP_007549149.1	WP_187297229.1	WP_174132892.1	WP_174132892.1	WP_182282658.1	WP_052264936.1	WP_182367098.1	WP_182309564.1	WP_182320715.1	WP_011256279.1	WP_019236309.1	WP_167896225.1	WP_127463558.1	WP_108784637.1	WP_015589211.1	WP_114517784.1	WP_168455514.1	WP_168464481.1	WP_191111396.1	WP_022626352.1	WP_041046443.1	WP_155969413.1	WP_015589211.1	WP_015589211.1	WP_175813986.1	OAM00154.1	OAM05891.1	WP_175809234.1	WP_017532296.1	WP_017532296.1	WP_175818614.1	WP_110410469.1	WP_038248372.1	WP_015589211.1	WP_070356913.1	WP_155969413.1	WP_175939081.1	WP_139686436.1	WP_175837391.1	WP_143689665.1	WP_015587655.1	WP_149168888.1	WP_010962850.1	WP_175937121.1	KTV72_04565
OG0000187	WP_164224585.1	WP_010962633.1	WP_010962633.1	WP_006012758.1	WP_006280016.1	WP_187297619.1	WP_174133939.1	WP_174133073.1	WP_006280016.1	WP_052264985.1	WP_182366862.1	WP_182309407.1	WP_182320268.1	WP_011256321.1	WP_007302664.1	WP_167896208.1	WP_127464181.1	WP_108784231.1	WP_141457197.1	WP_114517626.1	WP_168455765.1	WP_168463986.1	WP_191111376.1	WP_006280016.1	WP_041046332.1	WP_174515741.1	WP_174515741.1	WP_174515741.1	WP_175813935.1	OAM03186.1	OAM06451.1	WP_175809833.1	WP_017532660.1	WP_017532660.1	WP_175818670.1	WP_110410461.1	WP_038250387.1	WP_015588947.1	WP_070356835.1	WP_155968472.1	WP_175939064.1	WP_139686372.1	WP_175838108.1	WP_143689622.1	WP_015588452.1	WP_007302664.1	WP_010962633.1	WP_175937880.1	KTV72_02000
OG0000188	WP_164224587.1	WP_010082236.1	WP_010082236.1	WP_039950541.1	WP_006280330.1	WP_164224587.1	WP_174133070.1	WP_174133070.1	WP_010082236.1	WP_012481726.1	WP_182366852.1	WP_182309410.1	WP_038250396.1	WP_050707657.1	WP_012481726.1	WP_167896206.1	WP_012481726.1	WP_063630505.1	WP_015588944.1	WP_047758750.1	WP_168455767.1	WP_168463956.1	WP_191111373.1	WP_010082236.1	WP_041046326.1	WP_155968478.1	WP_015588944.1	WP_015588944.1	WP_175813938.1	OAL97119.1	OAM06138.1	WP_175809897.1	WP_026092577.1	WP_026092577.1	WP_175818667.1	WP_110409923.1	WP_038250396.1	WP_015588944.1	WP_010082236.1	WP_155968478.1	WP_175938119.1	WP_139686544.1	WP_175838125.1	WP_012481726.1	WP_015587697.1	WP_012481726.1	WP_010082236.1	WP_175937529.1	KTV72_02015
OG0000189	WP_164224590.1	WP_010962901.1	WP_010962901.1	WP_006015170.1	WP_007548839.1	WP_096617256.1	WP_174133486.1	WP_174133486.1	WP_010962901.1	WP_007302120.1	WP_065095178.1	WP_182309578.1	WP_182320954.1	WP_011256806.1	WP_007302120.1	WP_167896078.1	WP_127463804.1	WP_108784712.1	WP_006279168.1	WP_114517572.1	WP_168455679.1	WP_168464172.1, WP_168464462.1	WP_191111408.1	WP_010962901.1	WP_041045924.1	WP_006279168.1	WP_006279168.1	WP_209452466.1	WP_175814013.1	OAM00353.1	OAM06380.1	WP_175809310.1	WP_017532188.1	WP_017532188.1	WP_175818580.1	WP_110409499.1	WP_038249573.1	WP_015589269.1	WP_010962901.1	WP_007548839.1	WP_175939238.1	WP_007302120.1	WP_175838091.1	WP_017532188.1	WP_007302120.1	WP_064085368.1	WP_010962901.1	WP_175937538.1	KTV72_04045
OG0000190	WP_164224596.1	WP_010963036.1	WP_010963036.1	WP_006014471.1	WP_012673366.1	WP_187296810.1	WP_174132647.1	WP_174132647.1	WP_038199371.1	WP_052264995.1	WP_182367591.1	WP_182309781.1	WP_182320916.1	WP_011256261.1	WP_019236876.1	WP_011256261.1	WP_127464067.1	WP_108784377.1	WP_015589375.1	WP_114517248.1	WP_168455436.1	WP_168464154.1	WP_191110776.1	WP_038199371.1	WP_041046366.1	WP_012673366.1	WP_015589375.1	WP_209452399.1	WP_175813962.1	OAM00360.1	OAM06198.1	WP_175809208.1	WP_017532395.1	WP_017532395.1	WP_175818642.1	WP_110409503.1	WP_038250118.1	WP_015589375.1	WP_038199371.1	WP_012673366.1	WP_175939253.1	WP_139686654.1	WP_175838346.1	WP_143689221.1	WP_015588296.1	WP_007302419.1	WP_010963036.1	WP_175937079.1	KTV72_00570
OG0000191	WP_164224599.1	WP_006279484.1	WP_006279484.1	WP_010404229.1	WP_006279484.1	WP_096616087.1	WP_174132658.1	WP_174132658.1	WP_006279484.1	WP_019236875.1	WP_182367588.1	WP_182309779.1	WP_182320910.1	WP_041571530.1	WP_019236875.1	WP_167896198.1	WP_010404229.1	WP_108784376.1	WP_006279484.1	WP_047759407.1	WP_168456238.1	WP_168464382.1	WP_191110773.1	WP_006279484.1	WP_041046232.1	WP_006279484.1	WP_006279484.1	WP_006279484.1	WP_175813963.1	OAM00363.1	OAM06221.1	WP_175809210.1	WP_017532392.1	WP_017532392.1	WP_175818641.1	WP_110409507.1	WP_006279484.1	WP_006279484.1	WP_006279484.1	WP_006279484.1	WP_175939259.1	WP_139686659.1	WP_175838349.1	WP_010404229.1	WP_010404229.1	WP_019236875.1	WP_006279484.1	WP_175937082.1	KTV72_00585
OG0000192	WP_164224601.1	WP_010963033.1	WP_010963033.1	WP_006014460.1	WP_012673364.1	WP_187296814.1	WP_174133976.1	WP_174132651.1	WP_138264850.1	WP_052265000.1	WP_182367581.1	WP_182309777.1	WP_182320906.1	WP_011256256.1	WP_007302415.1	WP_167896199.1	WP_127464065.1	WP_108784370.1	WP_015589374.1	WP_114517255.1	WP_168455432.1	WP_168464380.1	WP_191110771.1	WP_138264850.1	WP_041046728.1	WP_174515854.1	WP_174516870.1	WP_209452398.1	WP_175813965.1	OAM00368.1	OAM06220.1	WP_175809213.1	WP_026092684.1	WP_026092684.1	WP_175818639.1	WP_110409509.1		WP_015589374.1	WP_070356971.1	WP_155969476.1	WP_175939248.1	WP_139686650.1	WP_175838353.1	WP_143689223.1	WP_135352739.1	WP_007302415.1	WP_010963033.1	WP_175937083.1	KTV72_00595
OG0000193	WP_164224603.1	WP_010082082.1	WP_010082082.1	WP_006014455.1	WP_006279640.1	WP_187296816.1	WP_174132653.1	WP_174132653.1	WP_010082082.1	WP_052265001.1	WP_006279640.1	WP_182309776.1	WP_065094742.1	WP_011256254.1	WP_006014455.1	WP_167896200.1	WP_127464064.1	WP_006014455.1	WP_006279640.1	WP_114517254.1	WP_168455430.1	WP_168464379.1	WP_191110769.1	WP_010082082.1	WP_041046228.1	WP_006279640.1	WP_006279640.1	WP_006279640.1	WP_175813967.1	OAM00366.1	OAM06193.1	WP_175809217.1	WP_017532388.1	WP_017532388.1	WP_175818637.1	WP_110409511.1	WP_038250133.1	WP_006279640.1	WP_010082082.1	WP_155969472.1	WP_175939243.1	WP_139686648.1	WP_175838356.1	WP_143689225.1	WP_015588291.1	WP_006014455.1	WP_010082082.1	WP_175937085.1	KTV72_00605
OG0000194	WP_164224624.1	WP_010962627.1	WP_010962627.1	WP_006012399.1	WP_012673110.1	WP_187297483.1		WP_174132692.1	WP_010962627.1	WP_019236936.1	WP_182366467.1	WP_182309402.1	WP_182320196.1	WP_011256869.1	WP_019236936.1	WP_167896129.1	WP_127464139.1	WP_159077655.1, WP_159077658.1	WP_015588954.1	WP_114517952.1	WP_168456208.1	WP_168464435.1	WP_191111166.1	WP_010962627.1	WP_052463200.1	WP_174515738.1	WP_015588954.1	WP_197907184.1	WP_175814106.1	OAL99123.1	OAM06298.1	WP_175809534.1	WP_007302577.1	WP_007302577.1	WP_175818301.1	WP_110409859.1	WP_038248086.1	WP_015588954.1	WP_070356834.1	WP_155968525.1	WP_175939355.1	WP_139686574.1	WP_175837764.1	WP_143689106.1	WP_015588378.1	WP_149168812.1	WP_010962627.1	WP_175937754.1	KTV72_04095
OG0000195	WP_164224626.1	WP_010962629.1	WP_010962629.1	WP_006012406.1	WP_012673109.1	WP_187297484.1	WP_174133280.1	WP_174133280.1	WP_010962629.1	WP_006012406.1	WP_155968529.1	WP_182309403.1	WP_038249163.1	WP_011256871.1	WP_019236935.1	WP_167896131.1	WP_127464138.1	WP_108784379.1	WP_015588952.1	WP_047758726.1	WP_168456207.1	WP_168464373.1	WP_191111164.1	WP_010962629.1	WP_041045757.1	WP_155968529.1	WP_015588952.1	WP_015588952.1	WP_175814105.1	OAL99125.1	OAM06300.1	WP_175809533.1	WP_017532514.1	WP_017532514.1	WP_175818300.1	WP_110409856.1	WP_038249163.1	WP_015588952.1	WP_010962629.1	WP_155968529.1	WP_175939359.1	WP_010404788.1	WP_175837766.1	WP_143689108.1	WP_015588376.1	WP_108784379.1	WP_010962629.1	WP_175937440.1	KTV72_02875
OG0000196	WP_164224632.1	WP_010082533.1	WP_010082533.1	WP_006013721.1	WP_044471234.1	WP_187297487.1	WP_174134222.1	WP_174133241.1	WP_010082533.1	WP_019236374.1	WP_182366705.1	WP_182309258.1	WP_182320390.1	WP_011256395.1	WP_019236374.1	WP_167895970.1	WP_127464193.1	WP_108784561.1	WP_015589099.1	WP_114517002.1	WP_168455321.1	WP_168464869.1	WP_191111496.1	WP_010082533.1	WP_041045363.1	WP_174515934.1	WP_174517005.1	WP_015589099.1	WP_175814148.1	OAM01668.1	OAM04662.1, OAM06503.1	WP_175809661.1	WP_017532642.1	WP_017532642.1	WP_175818338.1	WP_112477212.1		WP_015589099.1		WP_155968344.1	WP_175938468.1	WP_010401576.1	WP_175837726.1	WP_143689608.1	WP_015588468.1	WP_149168874.1	WP_010082533.1	WP_175937056.1, WP_175937629.1	KTV72_04205, KTV72_04990
OG0000197	WP_164224640.1	WP_010962887.1	WP_010962887.1	WP_006015054.1	WP_007548615.1	WP_007548615.1	WP_174132785.1	WP_174132785.1	WP_007548615.1	WP_006015054.1	WP_007548615.1	WP_182309915.1	WP_182320869.1	WP_011256995.1	WP_006015054.1	WP_011256995.1	WP_127463755.1	WP_108784517.1	WP_141457237.1	WP_114517208.1	WP_168455470.1	WP_168464535.1	WP_191111288.1	WP_007548615.1	WP_041046206.1	WP_007548615.1	WP_007548615.1	WP_007548615.1	WP_175813842.1	OAM00199.1	OAM05066.1	WP_175809775.1	WP_017532092.1	WP_017532092.1	WP_175818146.1	WP_110409799.1	WP_007548615.1	WP_007548615.1	WP_007548615.1	WP_007548615.1	WP_175938122.1	WP_139686856.1	WP_175838538.1	WP_143689766.1	WP_006015054.1	WP_006015054.1	WP_010962887.1	WP_041046206.1	KTV72_00260
OG0000198	WP_164224644.1	WP_010962883.1	WP_010962883.1	WP_039950782.1	WP_012673284.1	WP_187296978.1	WP_174133923.1	WP_174132789.1	WP_182282667.1	WP_052264800.1	WP_182368012.1	WP_182309918.1	WP_182320862.1	WP_011256991.1	WP_019236668.1	WP_167896236.1	WP_127463752.1	WP_108784069.1	WP_141457231.1	WP_114517206.1	WP_168455466.1	WP_168464538.1	WP_191111284.1	WP_208571614.1	WP_041046214.1	WP_174515793.1	WP_174516844.1	WP_209452460.1	WP_175814399.1	OAM00203.1	OAM05070.1	WP_175809778.1	WP_017532096.1	WP_017532096.1	WP_175818688.1	WP_112477239.1		WP_015589246.1	WP_070356924.1	WP_155969168.1	WP_175938126.1	WP_139686860.1	WP_175838117.1	WP_143689762.1	WP_135353012.1	WP_052264800.1	WP_010962883.1	WP_175937011.1	KTV72_00280
OG0000199	WP_164224655.1	WP_010962584.1	WP_010962584.1	WP_006014971.1	WP_007548633.1	WP_187297091.1	WP_174132805.1	WP_174132805.1	WP_182282623.1	WP_007302046.1	WP_182367388.1	WP_182309316.1	WP_182320183.1	WP_011256656.1	WP_007302046.1	WP_167895833.1	WP_108783993.1	WP_108783993.1	WP_015589036.1	WP_114517177.1	WP_168455547.1	WP_168463862.1	WP_191111334.1	WP_010962584.1	WP_041045655.1	WP_065094794.1	WP_015589036.1	WP_015589036.1	WP_175814342.1	OAM00610.1	OAM05032.1	WP_175809740.1	WP_017532149.1	WP_017532149.1	WP_175818187.1	WP_110410253.1	WP_038250772.1	WP_015589036.1	WP_010962584.1	WP_065094794.1	WP_175938080.1	WP_010402544.1	WP_175838197.1	WP_143689780.1	WP_135353003.1	WP_007302046.1	WP_010962584.1	WP_175937235.1	KTV72_00530
OG0000200	WP_164224656.1	WP_010962585.1	WP_010962585.1	WP_006014968.1	WP_006280273.1	WP_065094793.1	WP_174132800.1	WP_174132800.1	WP_070356812.1	WP_052264897.1	WP_182367391.1	WP_182309317.1	WP_182320185.1	WP_011256655.1	WP_019236676.1	WP_011256655.1	WP_127463766.1	WP_017532148.1	WP_141457161.1	WP_114517176.1	WP_168455546.1	WP_168463863.1	WP_191111333.1	WP_070356812.1	WP_041045653.1	WP_155968398.1	WP_141457161.1	WP_141457161.1	WP_175814341.1	OAM00611.1	OAM05031.1	WP_175809741.1	WP_017532148.1	WP_017532148.1	WP_175818186.1	WP_110410252.1	WP_038250775.1	WP_015589035.1	WP_070356812.1	WP_155968398.1	WP_175938079.1	WP_010402542.1	WP_175838199.1	WP_143689779.1	WP_015587917.1	WP_007302045.1	WP_010962585.1	WP_175937236.1	KTV72_00525
OG0000201	WP_164224671.1	WP_010962892.1	WP_010962892.1	WP_039950500.1	WP_012673287.1	WP_187297286.1	WP_174133088.1	WP_174133088.1	WP_010962892.1	WP_096097199.1	WP_012673287.1	WP_182309908.1	WP_182320875.1	WP_041571490.1	WP_012481877.1	WP_041571490.1	WP_127463709.1	WP_108784638.1	WP_015589255.1	WP_114517377.1	WP_168455740.1	WP_168464001.1	WP_191110694.1	WP_010962892.1	WP_041046061.1	WP_174515938.1	WP_015589255.1	WP_209452458.1	WP_175814038.1	OAL99149.1	OAM06355.1	WP_175809706.1	WP_026092601.1	WP_026092601.1	WP_175818224.1	WP_110410345.1	WP_038249661.1	WP_015589255.1	WP_010962892.1	WP_155969153.1	WP_175938212.1	WP_029237620.1	WP_175838040.1	WP_143689430.1	WP_015587850.1	WP_012481877.1	WP_010962892.1	WP_175937165.1	KTV72_02065
OG0000202	WP_164224678.1	WP_010082490.1	WP_010082490.1	WP_006015454.1	WP_012673208.1	WP_187297655.1	WP_174132867.1	WP_174132867.1	WP_010082490.1	WP_007301943.1	WP_182367033.1	WP_182309509.1	WP_182320666.1	WP_041571458.1	WP_007301943.1	WP_167896299.1	WP_127463653.1	WP_026092599.1	WP_015589189.1	WP_047759604.1	WP_168455377.1	WP_168464411.1	WP_191111344.1	WP_010082490.1	WP_041046407.1	WP_174515977.1	WP_015589189.1	WP_015589189.1	WP_175813914.1	OAL98715.1	OAM06537.1	WP_175809153.1	WP_026092599.1	WP_026092599.1	WP_175818075.1	WP_110409673.1	WP_038248111.1	WP_015589189.1	WP_070356901.1	WP_010082490.1	WP_175939205.1	WP_010402201.1	WP_175838559.1	WP_143689443.1	WP_015587782.1	WP_007301943.1	WP_010082490.1	WP_175937650.1	KTV72_00695
OG0000203	WP_164224682.1	WP_010962823.1	WP_010962823.1	WP_006015468.1	WP_006280508.1	WP_187297717.1	WP_174133039.1	WP_174133039.1	WP_010962823.1	WP_007301947.1	WP_182367039.1	WP_182309510.1	WP_182320671.1	WP_011256281.1	WP_007301947.1	WP_167896224.1	WP_127463656.1	WP_108784151.1	WP_015589191.1	WP_114517403.1	WP_168455367.1	WP_168464317.1	WP_191111088.1	WP_010962823.1	WP_041046157.1	WP_174515973.1	WP_015589191.1	WP_015589191.1	WP_175814028.1	OAM03363.1	OAM06104.1	WP_175809343.1	WP_017531780.1	WP_017531780.1	WP_175818560.1	WP_110409630.1	WP_038248119.1	WP_015589191.1	WP_010962823.1	WP_155969071.1	WP_175939077.1	WP_139686393.1	WP_175837395.1	WP_017531780.1	WP_007301947.1	WP_007301947.1	WP_010962823.1	WP_175937839.1	KTV72_04855
OG0000204	WP_164224687.1	WP_010962936.1	WP_010962936.1	WP_006013418.1	WP_012673305.1	WP_187296929.1	WP_174132843.1	WP_174132843.1	WP_182282732.1	WP_012481747.1	WP_182367270.1	WP_182309645.1	WP_182321153.1	WP_011256911.1	WP_019236358.1	WP_167896155.1	WP_127464164.1	WP_108784125.1	WP_012673305.1	WP_114517519.1	WP_168455899.1	WP_168464619.1	WP_191110879.1	WP_070356945.1	WP_041045065.1	WP_155969335.1	WP_012673305.1	WP_012673305.1	WP_175814117.1	OAM01811.1	OAM05216.1	WP_175809544.1	WP_012481747.1	WP_012481747.1	WP_175818312.1	WP_110409411.1	WP_038248437.1	WP_012673305.1	WP_070356945.1	WP_155969335.1	WP_175938939.1	WP_010401467.1	WP_175838325.1	WP_143689592.1	WP_015588428.1	WP_012481747.1	WP_010962936.1	WP_175937209.1	KTV72_01075
OG0000205	WP_164224688.1	WP_022626380.1	WP_022626380.1	WP_006013415.1	WP_012673304.1	WP_187296930.1	WP_174132844.1	WP_174132844.1	WP_038199232.1	WP_007302706.1	WP_006279528.1	WP_182309644.1	WP_006279528.1	WP_011256912.1	WP_019236357.1	WP_167896156.1	WP_007302706.1	WP_006013415.1	WP_015589282.1	WP_114517518.1	WP_168455900.1	WP_168464620.1	WP_191110878.1	WP_038199232.1	WP_041045063.1	WP_155969337.1	WP_015589282.1	WP_015589282.1	WP_175814118.1	OAM01810.1	OAM05215.1	WP_175809545.1	WP_017532615.1	WP_017532615.1	WP_175818313.1	WP_110409412.1	WP_038248434.1	WP_015589282.1	WP_038199232.1	WP_155969337.1	WP_175938942.1	WP_010401464.1	WP_175838327.1	WP_143689591.1	WP_015588427.1	WP_007302706.1	WP_022626380.1	WP_175937208.1	KTV72_01080
OG0000206	WP_164224689.1	WP_010962934.1	WP_010962934.1	WP_039950476.1	WP_012673303.1	WP_187296931.1	WP_174133995.1	WP_174132845.1	WP_010962934.1	WP_007302707.1	WP_182367267.1	WP_182309643.1	WP_012673303.1	WP_041571504.1	WP_007302707.1	WP_041571504.1	WP_127464163.1	WP_108784126.1	WP_012673303.1	WP_114517517.1	WP_168455901.1	WP_168464621.1	WP_191110877.1	WP_010962934.1	WP_041045061.1	WP_155969339.1	WP_012673303.1	WP_012673303.1	WP_175814119.1	OAM01809.1	OAM05214.1	WP_175809546.1	WP_007302707.1	WP_007302707.1	WP_175818314.1	WP_110409413.1	WP_038248431.1	WP_015589281.1	WP_010962934.1	WP_155969339.1	WP_175938943.1	WP_139686497.1	WP_175838328.1	WP_063631102.1	WP_015588426.1	WP_127464163.1	WP_010962934.1	WP_175937207.1	KTV72_01085
OG0000207	WP_164224704.1	WP_007548890.1	WP_007548890.1	WP_039950823.1	WP_007548890.1	WP_187297543.1	WP_174132948.1	WP_174132948.1	WP_007548890.1	WP_015587948.1	WP_007548890.1	WP_182309539.1	WP_007548890.1	WP_011256699.1	WP_019236700.1	WP_011256699.1	WP_063630712.1	WP_063630712.1	WP_007548890.1	WP_114517155.1	WP_168455991.1	WP_168464972.1	WP_191110685.1	WP_007548890.1	WP_041046481.1	WP_007548890.1	WP_007548890.1	WP_007548890.1	WP_175814202.1	OAL99388.1	OAM05913.1	WP_175809611.1	WP_015587948.1	WP_015587948.1	WP_175818404.1	WP_110410571.1	WP_007548890.1	WP_007548890.1	WP_007548890.1	WP_007548890.1	WP_175938147.1	WP_139686829.1	WP_175837860.1	WP_143689813.1	WP_015587948.1	WP_015587948.1	WP_007548890.1	WP_175937549.1	KTV72_03135
OG0000208	WP_164224705.1	WP_006279792.1	WP_006279792.1	WP_006015225.1	WP_007548891.1	WP_187297544.1	WP_174132949.1	WP_174132949.1	WP_182282648.1	WP_007302077.1	WP_006279792.1	WP_182309540.1	WP_182320687.1	WP_011256700.1	WP_019236699.1	WP_167895795.1	WP_127463791.1	WP_063630713.1	WP_141457004.1	WP_114517154.1	WP_168455990.1	WP_168464839.1	WP_191110686.1	WP_006279792.1	WP_041046765.1	WP_007548891.1	WP_141457004.1	WP_141457004.1	WP_175814201.1	OAL99389.1	OAM05914.1	WP_175809612.1	WP_017531824.1	WP_017531824.1	WP_175818403.1	WP_110409964.1	WP_038250077.1	WP_015589201.1	WP_070356903.1	WP_007548891.1	WP_175938148.1	WP_139686828.1	WP_175837862.1	WP_063630713.1	WP_015587949.1	WP_149168664.1	WP_006279792.1	WP_175937548.1	KTV72_03130
OG0000209	WP_164224706.1	WP_010962833.1	WP_010962833.1	WP_006015222.1	WP_012673216.1	WP_187297545.1	WP_174132950.1	WP_174132950.1	WP_010962833.1	WP_007302075.1	WP_182367061.1	WP_182309541.1	WP_182320689.1	WP_011256701.1	WP_026097236.1	WP_167895794.1	WP_127463792.1	WP_108784306.1	WP_012673216.1	WP_114517153.1	WP_168455989.1	WP_168464838.1	WP_191110687.1	WP_010962833.1		WP_155969087.1	WP_012673216.1	WP_012673216.1	WP_175814200.1	OAL99390.1	OAM05915.1	WP_175809613.1	WP_026092606.1	WP_026092606.1	WP_175818402.1	WP_110409965.1	WP_038250082.1	WP_015589202.1	WP_070356904.1	WP_155969087.1	WP_175938149.1	WP_010402755.1	WP_175837864.1	WP_143689814.1	WP_015587950.1	WP_149168663.1	WP_010962833.1	WP_175937041.1	KTV72_04915, KTV72_04965
OG0000210	WP_164224708.1	WP_010082500.1	WP_010082500.1	WP_006013980.1	WP_007548894.1	WP_187297547.1	WP_174133332.1	WP_174133332.1	WP_182282650.1	WP_019236715.1	WP_182367065.1	WP_182309542.1	WP_182320691.1	WP_011256766.1	WP_019236715.1	WP_167895749.1	WP_127463794.1	WP_108784658.1	WP_015589204.1	WP_114517151.1	WP_168455978.1	WP_168464027.1	WP_191110753.1	WP_010082500.1	WP_041045071.1	WP_155969091.1	WP_015589204.1	WP_209452477.1	WP_175814371.1	OAL99392.1	OAM05917.1	WP_175809711.1	WP_017531822.1	WP_017531822.1	WP_175818216.1	WP_110410200.1	WP_038250951.1	WP_015589204.1	WP_070356905.1	WP_155969091.1	WP_175938804.1	WP_139686826.1	WP_175837501.1	WP_143689816.1	WP_015587952.1	WP_019236715.1	WP_010082500.1	WP_175937687.1	KTV72_02470
OG0000211	WP_164224713.1	WP_010962973.1	WP_010962973.1	WP_006014118.1	WP_006280131.1	WP_187297564.1	WP_174133257.1	WP_174133257.1	WP_010081919.1	WP_052264822.1	WP_182367351.1	WP_182309524.1	WP_182321013.1	WP_041571528.1	WP_007302400.1	WP_179958986.1	WP_006014118.1		WP_015589317.1	WP_114517934.1	WP_168455475.1	WP_168464632.1, WP_174855546.1	WP_191111620.1	WP_010081919.1	WP_041045648.1	WP_174516010.1	WP_015589317.1	WP_015589317.1	WP_175814310.1	OAM00671.1	OAM06400.1	WP_175809409.1	WP_017531967.1	WP_017531967.1	WP_175818520.1	WP_110410487.1	WP_038249500.1	WP_015589317.1	WP_010081919.1	WP_151807811.1	WP_175938193.1	WP_139686698.1	WP_175838531.1	WP_143689251.1	WP_015588086.1	WP_007302400.1	WP_010962973.1	WP_175937507.1	KTV72_01430
OG0000212	WP_164224724.1	WP_173862895.1	WP_173862895.1	WP_006012576.1	WP_173862882.1	WP_187297220.1	WP_174132616.1	WP_174132616.1	WP_173862895.1	WP_007302813.1	WP_173862895.1	WP_173862895.1	WP_173862895.1	WP_202943180.1	WP_007302813.1	WP_011256548.1	WP_179948519.1	WP_108784580.1	WP_173862882.1	WP_114516931.1	WP_174855524.1	WP_168463974.1	WP_191111174.1	WP_173862895.1	WP_171816647.1	WP_173862895.1	WP_173862882.1	WP_173862882.1	WP_175814139.1	OAM00681.1	OAM06553.1	WP_175809879.1	WP_007302813.1	WP_007302813.1	WP_175818335.1	WP_179947430.1	WP_038249745.1	WP_173862882.1	WP_173862895.1	WP_173862895.1	WP_175938644.1	WP_007302813.1	WP_175837672.1	WP_006012576.1	WP_006012576.1	WP_007302813.1	WP_173862895.1	WP_175937678.1	KTV72_03095
OG0000213	WP_164224731.1	WP_010082185.1	WP_010082185.1	WP_006014812.1	WP_006280410.1	WP_187297209.1	WP_174133842.1	WP_174132606.1	WP_010082185.1	WP_007302794.1	WP_182366504.1	WP_182309200.1	WP_182320770.1	WP_011256387.1	WP_019236303.1	WP_167895973.1	WP_127463548.1	WP_010401100.1	WP_141456869.1	WP_114516800.1	WP_168455828.1	WP_168464352.1	WP_191111506.1	WP_010082185.1	WP_041045951.1	WP_174515697.1	WP_141456869.1	WP_197907176.1	WP_175814239.1	OAM00689.1	OAM06349.1	WP_175809512.1	WP_017532607.1	WP_017532607.1	WP_175818445.1	WP_110409898.1	WP_038249102.1	WP_015588876.1	WP_010082185.1	WP_155969185.1	WP_175938456.1	WP_139686432.1	WP_175837710.1	WP_010401100.1	WP_135353063.1	WP_007302794.1	WP_010082185.1	WP_175937863.1	KTV72_01870
OG0000214	WP_164224737.1	WP_010962448.1	WP_010962448.1	WP_006015331.1	WP_006280091.1	WP_096617365.1	WP_174133115.1	WP_174133115.1	WP_006279657.1	WP_052265028.1	WP_182366547.1	WP_182309194.1	WP_182320776.1	WP_011256987.1	WP_007301912.1	WP_011256987.1	WP_127464283.1	WP_108784455.1	WP_015588881.1	WP_114516791.1	WP_168455917.1	WP_168464918.1	WP_191111193.1	WP_006279657.1	WP_041045002.1	WP_174515701.1	WP_015588881.1	WP_209452503.1	WP_175814116.1	OAM03493.1	OAM05786.1	WP_175809543.1	WP_007301912.1	WP_007301912.1	WP_175818311.1	WP_110409640.1	WP_038250513.1	WP_015588881.1	WP_006279657.1	WP_006279657.1	WP_175938532.1	WP_139686385.1	WP_175837800.1	WP_143689839.1	WP_015587756.1	WP_007301912.1	WP_010962448.1	WP_175937625.1	KTV72_03950
OG0000215	WP_164224743.1	WP_010082212.1	WP_010082212.1	WP_006013769.1	WP_006280510.1	WP_187297475.1	WP_174133287.1	WP_174133287.1	WP_010082212.1	WP_052264980.1	WP_015589049.1	WP_015589049.1	WP_015589049.1	WP_011257000.1	WP_007302837.1	WP_167896277.1	WP_006013769.1	WP_063630497.1	WP_015589049.1	WP_114517563.1	WP_168455948.1	WP_168464068.1	WP_191110968.1	WP_010082212.1	WP_041046114.1	WP_015589049.1	WP_015589049.1	WP_015589049.1	WP_175814420.1	OAM00073.1	OAM05928.1	WP_175809654.1	WP_017531644.1	WP_017531644.1	WP_175818271.1	WP_110409887.1	WP_015589049.1	WP_015589049.1	WP_010082212.1	WP_015589049.1	WP_175938519.1	WP_007302837.1	WP_175837780.1	WP_143689098.1	WP_015587722.1	WP_007302837.1	WP_010082212.1	WP_175937324.1	KTV72_02695
OG0000216	WP_164224748.1	WP_010081840.1	WP_010081840.1	WP_006012489.1	WP_007549294.1	WP_187297480.1	WP_174133876.1, WP_174134206.1	WP_174133390.1	WP_010081840.1	WP_006012489.1	WP_015589055.1	WP_182309386.1	WP_182320295.1	WP_011256423.1	WP_006012489.1	WP_167896027.1	WP_127464155.1	WP_108784349.1	WP_015589055.1	WP_114516892.1	WP_168455616.1	WP_168464401.1	WP_191111065.1	WP_010081840.1	WP_041045884.1	WP_174515979.1	WP_015589055.1	WP_015589055.1	WP_175813952.1	OAM00079.1	OAM06257.1	WP_175809818.1	WP_006012489.1	WP_006012489.1	WP_175818653.1	WP_110409595.1		WP_015589055.1	WP_010081840.1	WP_155968557.1	WP_175938111.1	WP_139686381.1	WP_175838140.1	WP_006012489.1	WP_006012489.1	WP_006012489.1	WP_010081840.1	WP_175937131.1	KTV72_04475
OG0000217	WP_164224754.1	WP_010962757.1	WP_010962757.1	WP_006012213.1	WP_006279218.1	WP_187296896.1	WP_174133315.1	WP_174133315.1	WP_182282539.1	WP_012482005.1	WP_182366957.1	WP_182309467.1	WP_182320438.1	WP_011256540.1	WP_012482005.1	WP_167895910.1	WP_127464106.1	WP_179947045.1	WP_006279218.1	WP_047758935.1	WP_168456166.1	WP_168463871.1	WP_191110822.1	WP_010962757.1	WP_041045203.1	WP_006279218.1	WP_006279218.1	WP_006279218.1	WP_175814042.1	OAM03449.1	OAM06032.1	WP_175809704.1	WP_017532485.1	WP_017532485.1	WP_175818228.1	WP_110409473.1	WP_038250271.1	WP_006279218.1	WP_070356881.1	WP_006279218.1	WP_175938760.1	WP_029237662.1	WP_175837554.1	WP_143689140.1	WP_015588345.1	WP_012482005.1	WP_010962757.1	WP_175937169.1	KTV72_00300
OG0000218	WP_164224757.1	WP_010962754.1	WP_010962754.1	WP_006012221.1	WP_012673181.1	WP_187296898.1	WP_174133318.1	WP_174133318.1	WP_015589143.1	WP_052265061.1	WP_182366951.1	WP_182309464.1	WP_182320432.1	WP_011256537.1	WP_019236920.1	WP_167895911.1	WP_127464109.1	WP_108784171.1	WP_015589143.1	WP_114517040.1	WP_168456163.1	WP_168463874.1	WP_191110825.1	WP_015589143.1	WP_041045209.1	WP_155968324.1	WP_015589143.1	WP_015589143.1	WP_175814045.1	OAM03452.1	OAM06029.1	WP_175809701.1	WP_017532488.1	WP_017532488.1	WP_175818231.1	WP_110409470.1	WP_015589143.1	WP_015589143.1	WP_015589143.1	WP_155968324.1	WP_175938754.1	WP_139686901.1	WP_175837559.1	WP_143689137.1	WP_135352893.1	WP_052265061.1	WP_010962754.1	WP_175937172.1	KTV72_00315
OG0000219	WP_164224760.1	WP_010962752.1	WP_010962752.1	WP_006012233.1	WP_010962752.1	WP_182182787.1	WP_174133962.1	WP_174133138.1	WP_010962752.1	WP_019236922.1	WP_010962752.1	WP_010962752.1	WP_182320428.1	WP_011256533.1	WP_019236922.1	WP_011256533.1	WP_127464111.1	WP_108784174.1	WP_010962752.1	WP_114517038.1	WP_168456159.1	WP_168463878.1	WP_191110829.1	WP_010962752.1	WP_041045217.1	WP_010962752.1	WP_010962752.1	WP_010962752.1	WP_175814049.1	OAM03456.1	OAM06025.1	WP_175809698.1	WP_006012233.1	WP_006012233.1	WP_175818235.1	WP_110409466.1	WP_038250257.1	WP_010962752.1	WP_010962752.1	WP_010962752.1	WP_175938746.1	WP_006012233.1	WP_175837567.1	WP_143689134.1	WP_006012233.1	WP_006012233.1	WP_010962752.1	WP_175937295.1	KTV72_00335
OG0000220	WP_164224762.1	WP_007549925.1	WP_007549925.1	WP_006012239.1	WP_007549925.1	WP_187296900.1	WP_174133140.1	WP_174133140.1	WP_007549925.1	WP_010404696.1	WP_182366945.1	WP_182309462.1	WP_182320424.1	WP_011256531.1	WP_010404696.1	WP_011256531.1	WP_127464113.1	WP_010404696.1	WP_007549925.1	WP_114517036.1	WP_168456157.1	WP_174855526.1	WP_191110831.1	WP_007549925.1	WP_041045219.1	WP_007549925.1	WP_007549925.1	WP_007549925.1	WP_175814051.1	OAM03458.1	OAM06024.1	WP_175809696.1	WP_010404696.1	WP_010404696.1	WP_175818237.1	WP_110409464.1	WP_038249602.1	WP_007549925.1	WP_007549925.1	WP_007549925.1	WP_175938743.1	WP_010404696.1	WP_175837570.1	WP_143689132.1	WP_015588350.1	WP_007302541.1	WP_007549925.1	WP_175937297.1	KTV72_00345
OG0000221	WP_164224765.1	WP_010962749.1	WP_010962749.1	WP_006012255.1	WP_007551152.1	WP_096616818.1	WP_174133146.1	WP_174133146.1	WP_007551152.1	WP_010404706.1	WP_007551152.1	WP_182309457.1	WP_007551152.1	WP_011256525.1	WP_019236925.1	WP_167895917.1	WP_127464116.1	WP_063631049.1	WP_007551152.1	WP_114517032.1	WP_168456151.1	WP_168463885.1	WP_191110837.1	WP_007551152.1	WP_041045231.1	WP_007551152.1	WP_174516818.1	WP_209452496.1	WP_175814057.1	OAM03464.1	OAM06018.1	WP_175809690.1	WP_017532495.1	WP_017532495.1	WP_175818242.1	WP_110409458.1	WP_038249594.1	WP_007551152.1	WP_007551152.1	WP_007551152.1	WP_175938731.1	WP_010404706.1	WP_175837582.1	WP_143689127.1	WP_135352889.1	WP_007302547.1	WP_010962749.1	WP_175937302.1	KTV72_00375
OG0000222	WP_164224769.1	WP_010962746.1	WP_010962746.1	WP_006012268.1	WP_007550178.1	WP_187296904.1	WP_174133959.1	WP_174133110.1	WP_007550178.1	WP_052265056.1	WP_182366930.1	WP_182309454.1	WP_182320416.1	WP_011256520.1	WP_007302552.1	WP_167895918.1	WP_127464121.1	WP_108784074.1	WP_007550178.1	WP_114517028.1	WP_168456147.1	WP_168463890.1	WP_191110842.1	WP_007550178.1	WP_041045236.1	WP_007550178.1	WP_007550178.1	WP_007550178.1	WP_175814062.1	OAM03469.1	OAM06013.1	WP_175809685.1	WP_017532497.1	WP_017532497.1	WP_175818247.1	WP_110409453.1	WP_038249372.1	WP_007550178.1	WP_007550178.1	WP_007550178.1	WP_175938721.1	WP_052265056.1	WP_175837591.1	WP_143689124.1	WP_015588361.1	WP_007302552.1	WP_010962746.1	WP_175937306.1	KTV72_00400
OG0000223	WP_164224773.1	WP_007550873.1	WP_007550873.1	WP_006012279.1	WP_007550873.1	WP_187296907.1	WP_174133106.1	WP_174133106.1	WP_007550873.1	WP_010404731.1	WP_182366925.1	WP_182309451.1	WP_007550873.1	WP_011256516.1	WP_010404731.1	WP_167895922.1	WP_010404731.1	WP_010404731.1	WP_007550873.1	WP_114517024.1	WP_168456143.1	WP_168463894.1	WP_191110846.1	WP_007550873.1	WP_041045244.1	WP_007550873.1	WP_007550873.1	WP_007550873.1	WP_175814066.1	OAM03473.1	OAM06009.1	WP_175809682.1	WP_010404731.1	WP_010404731.1	WP_175818251.1	WP_110409449.1	WP_007550873.1	WP_007550873.1	WP_007550873.1	WP_007550873.1	WP_175938713.1	WP_010404731.1	WP_175837598.1	WP_143689121.1	WP_010404731.1	WP_010404731.1	WP_007550873.1	WP_175937310.1	KTV72_00420
OG0000224	WP_164224775.1	WP_010962742.1	WP_010962742.1	WP_006012287.1	WP_007550302.1	WP_187296909.1	WP_174132966.1	WP_174132966.1	WP_010962742.1	WP_007302557.1	WP_182366919.1	WP_182309449.1	WP_182320409.1	WP_011256514.1	WP_007302557.1	WP_167895924.1	WP_064085599.1	WP_108784079.1	WP_010962742.1	WP_114517022.1	WP_168456048.1	WP_168463896.1	WP_191110848.1	WP_010962742.1	WP_041045532.1	WP_174515764.1	WP_010962742.1	WP_010962742.1	WP_175814170.1	OAM03475.1	OAM06007.1	WP_175809640.1	WP_017532502.1	WP_017532502.1	WP_175818369.1	WP_110409447.1	WP_051599614.1	WP_010962742.1	WP_010962742.1	WP_155968332.1	WP_175938709.1	WP_007302557.1	WP_175837602.1	WP_143689119.1	WP_015588365.1	WP_007302557.1	WP_010962742.1	WP_175937807.1	KTV72_00815
OG0000225	WP_164224777.1	WP_010962740.1	WP_010962740.1	WP_006012293.1	WP_007549342.1	WP_096616796.1	WP_174132968.1	WP_174132968.1	WP_010962740.1	WP_007302559.1	WP_182366914.1	WP_182309448.1	WP_182320405.1	WP_011256512.1	WP_007302559.1	WP_011256512.1	WP_127464126.1	WP_108784081.1	WP_007549342.1	WP_114517020.1	WP_168456046.1	WP_168463898.1	WP_191110850.1	WP_010962740.1	WP_041045528.1	WP_007549342.1	WP_007549342.1	WP_007549342.1	WP_175814168.1	OAM03477.1	OAM06005.1	WP_175809638.1	WP_007302559.1	WP_007302559.1	WP_175818367.1	WP_110409445.1	WP_038249357.1	WP_007549342.1	WP_010962740.1	WP_007549342.1	WP_175938705.1	WP_007302559.1	WP_175837606.1	WP_143689117.1	WP_135352886.1	WP_007302559.1	WP_010962740.1	WP_175937586.1	KTV72_00805
OG0000226	WP_164224781.1	WP_010962736.1	WP_010962736.1	WP_006012309.1	WP_007549473.1	WP_096616788.1	WP_174132972.1	WP_174132972.1	WP_010962736.1	WP_007302563.1	WP_182366906.1	WP_182309445.1	WP_182320397.1	WP_011256509.1	WP_019236930.1	WP_011256509.1	WP_127464130.1	WP_108784085.1	WP_015589136.1	WP_047758904.1	WP_168456042.1	WP_168464458.1	WP_191110798.1	WP_010962736.1	WP_041045521.1	WP_015589136.1	WP_015589136.1	WP_015589136.1	WP_175814165.1	OAM03481.1	OAM06001.1	WP_175809634.1	WP_017532506.1	WP_017532506.1	WP_175818363.1	WP_110409528.1	WP_038249351.1	WP_015589136.1	WP_010962736.1	WP_015589136.1	WP_175938775.1	WP_010404744.1	WP_175837614.1	WP_143689114.1	WP_006012309.1	WP_019236930.1	WP_010962736.1	WP_175937590.1	KTV72_00785
OG0000227	WP_164224789.1	WP_010082655.1	WP_010082655.1	WP_006013851.1	WP_007548952.1	WP_182159921.1	WP_174132998.1	WP_174132998.1	WP_182282512.1	WP_007302764.1	WP_182366654.1	WP_151807582.1	WP_182320021.1	WP_041571443.1	WP_007302764.1	WP_041571443.1	WP_127463579.1	WP_108784343.1	WP_015589124.1	WP_114517229.1	WP_168456039.1	WP_168464719.1	WP_191111015.1	WP_010082655.1	WP_041045517.1	WP_077188167.1	WP_015589124.1	WP_209452346.1	WP_175814161.1	OAM03486.1	OAM04593.1	WP_175809629.1	WP_017532267.1	WP_017532267.1	WP_175818357.1	WP_110409213.1	WP_038250414.1	WP_015589124.1	WP_010082655.1	WP_155968885.1	WP_175938549.1	WP_010401349.1	WP_175837809.1	WP_143689545.1	WP_015587682.1	WP_007302764.1	WP_010082655.1	WP_175937377.1	KTV72_02290
OG0000228	WP_164224810.1	WP_022626327.1	WP_022626327.1	WP_006013816.1	WP_007549174.1	WP_187297694.1	WP_174132728.1	WP_174132728.1	WP_070356883.1	WP_007302771.1	WP_182366968.1	WP_182309473.1	WP_182320576.1	WP_011256359.1	WP_007302771.1	WP_179958985.1	WP_127464280.1	WP_108784023.1	WP_041573528.1	WP_114516923.1	WP_168456298.1	WP_168464884.1	WP_191110916.1	WP_208571817.1	WP_171816622.1	WP_174516024.1	WP_041573528.1	WP_209452526.1	WP_175814086.1	OAL98388.1	OAM06397.1	WP_175809577.1	WP_017531651.1	WP_017531651.1	WP_175818275.1	WP_110410591.1	WP_051599664.1	WP_041573528.1	WP_070356883.1	WP_155969529.1	WP_175938590.1	WP_007302771.1	WP_175837831.1	WP_143689549.1	WP_015587689.1	WP_007302771.1	WP_022626327.1	WP_175937772.1	KTV72_03290
OG0000229	WP_164224845.1	WP_007550159.1	WP_007550159.1	WP_006012837.1	WP_007550159.1	WP_164224845.1	WP_174132611.1	WP_174132611.1	WP_182282518.1	WP_052264695.1	WP_007550159.1	WP_007550159.1	WP_007550159.1	WP_011256392.1	WP_007302820.1	WP_011256392.1	WP_127463594.1	WP_007302820.1	WP_007550159.1	WP_114517072.1	WP_168455833.1	WP_168464092.1	WP_191111501.1	WP_007550159.1	WP_041045802.1	WP_007550159.1	WP_007550159.1	WP_007550159.1	WP_175814243.1	OAL99974.1	OAM06472.1	WP_175809508.1	WP_007302820.1	WP_007302820.1	WP_175818449.1	WP_110409571.1	WP_081818062.1	WP_007550159.1	WP_007550159.1	WP_007550159.1	WP_175938462.1	WP_139686520.1	WP_175837720.1	WP_143689577.1	WP_135353080.1	WP_007302820.1	WP_007550159.1	WP_041045802.1	KTV72_01845
OG0000230	WP_164224855.1	WP_010962562.1	WP_010962562.1	WP_006012446.1	WP_007549123.1	WP_187297454.1	WP_174134263.1	WP_174133381.1	WP_010962562.1	WP_052265046.1	WP_182366780.1	WP_182309297.1	WP_182320145.1	WP_011256404.1	WP_019236942.1	WP_167895932.1	WP_127464146.1	WP_159077693.1	WP_015589073.1	WP_114517554.1	WP_168456092.1	WP_168464449.1	WP_191111168.1	WP_010962562.1	WP_041045751.1	WP_174515649.1	WP_015589073.1	WP_015589073.1	WP_175814172.1	OAM00140.1	OAM06149.1	WP_175809559.1	WP_017532525.1	WP_017532525.1	WP_175818371.1	WP_110410607.1	WP_038249527.1	WP_015589073.1		WP_155968537.1	WP_175938484.1	WP_139686568.1	WP_175837737.1	WP_143689659.1	WP_135352872.1	WP_149168815.1	WP_010962562.1	WP_175937439.1	KTV72_02895
OG0000231	WP_164224856.1	WP_010962564.1	WP_010962564.1	WP_006012455.1	WP_012673148.1	WP_187297452.1	WP_174132977.1	WP_174132977.1	WP_010962564.1	WP_096097177.1	WP_182366786.1	WP_182309330.1	WP_182320149.1	WP_011256406.1	WP_019236946.1	WP_167895933.1	WP_127464148.1	WP_108784446.1	WP_015589069.1	WP_114517802.1	WP_168456094.1	WP_168464907.1	WP_191111171.1	WP_010962564.1	WP_041046314.1	WP_174515650.1	WP_015589069.1	WP_015589069.1	WP_175814173.1	OAM00137.1	OAM05971.1	WP_175809560.1	WP_017532527.1	WP_017532527.1	WP_175818372.1	WP_112477206.1	WP_038249534.1	WP_015589069.1		WP_155968533.1	WP_175938965.1	WP_139686377.1	WP_175837739.1	WP_143689662.1	WP_015588391.1	WP_007302586.1, WP_149168918.1	WP_010962564.1	WP_175937344.1	KTV72_03165
OG0000232	WP_164224866.1	WP_022626334.1, WP_210168137.1	WP_022626334.1, WP_022626363.1		WP_006280346.1, WP_049749685.1			WP_174132937.1, WP_174132938.1, WP_174132939.1	WP_022626334.1, WP_049749685.1		WP_049749685.1, WP_182366866.1, WP_182366978.1, WP_182367412.1, WP_182367716.1	WP_182309100.1, WP_182309474.1	WP_182320448.1, WP_182321042.1						WP_051062213.1, WP_065095234.1, WP_141456748.1	WP_114517104.1			WP_191111091.1	WP_022626334.1, WP_182321042.1		WP_156518078.1, WP_174516077.1, WP_174516122.1	WP_174516888.1, WP_174517002.1, WP_174517043.1	WP_051062213.1, WP_209452455.1									WP_051599597.1	WP_051062213.1, WP_179943635.1	WP_022626363.1, WP_083250460.1	WP_065095234.1, WP_155968308.1		WP_139686363.1, WP_139686778.1, WP_139686872.1, WP_167481340.1, WP_167481353.1					WP_022626334.1, WP_022626363.1
OG0000233	WP_164224875.1	WP_006279719.1	WP_006279719.1	WP_006014544.1	WP_012673415.1	WP_187297399.1	WP_174132710.1	WP_174132710.1	WP_006279719.1	WP_052264684.1	WP_182368055.1	WP_012673415.1	WP_006279719.1	WP_011256332.1	WP_019236767.1	WP_167896057.1	WP_127463859.1	WP_108784257.1	WP_012673415.1	WP_114517557.1	WP_168455631.1	WP_168464020.1	WP_191110782.1	WP_006279719.1	WP_041046048.1	WP_174515903.1	WP_012673415.1	WP_012673415.1	WP_175813863.1	OAL97407.1	OAM04582.1	WP_175809798.1	WP_017532253.1	WP_017532253.1	WP_175818122.1	WP_110410490.1	WP_038250703.1	WP_012673415.1	WP_006279719.1	WP_006279719.1	WP_175938374.1	WP_139686665.1	WP_175837940.1	WP_143689857.1	WP_015588025.1	WP_149168706.1	WP_006279719.1	WP_175937695.1	KTV72_04250
OG0000234	WP_164224889.1	WP_010962826.1	WP_010962826.1	WP_006014316.1	WP_041582614.1	WP_187297241.1	WP_174134251.1	WP_174132827.1	WP_038199100.1	WP_052264932.1	WP_182367050.1	WP_182309534.1	WP_182320677.1	WP_011256411.1	WP_012481921.1	WP_167896319.1	WP_127463884.1	WP_108783947.1	WP_015589196.1	WP_114516900.1	WP_168455653.1	WP_168464882.1	WP_191111434.1	WP_038199100.1	WP_041046252.1	WP_174516005.1	WP_015589196.1	WP_015589196.1	WP_175814311.1	OAM00637.1	OAM06488.1	WP_175809855.1	WP_026092622.1	WP_026092622.1	WP_175818522.1	WP_110409739.1	WP_038250045.1	WP_015589196.1	WP_038199100.1	WP_155969079.1	WP_175938062.1	WP_029237692.1	WP_175838232.1	WP_143689344.1	WP_015588055.1	WP_012481921.1	WP_010962826.1	WP_175937070.1	KTV72_01710
OG0000235	WP_164224894.1	WP_010962557.1	WP_010962557.1	WP_006012444.1	WP_006280551.1	WP_187297449.1	WP_174133840.1	WP_174132625.1, WP_174133060.1	WP_010962557.1	WP_052265047.1	WP_182366774.1	WP_182309287.1	WP_182320139.1	WP_011256403.1	WP_006012444.1	WP_167895961.1	WP_127464145.1	WP_108784464.1	WP_010962557.1	WP_114516818.1	WP_168456305.1	WP_168464863.1	WP_191111609.1	WP_010962557.1	WP_041045842.1	WP_174515751.1	WP_010962557.1	WP_010962557.1	WP_175814171.1	OAL97451.1	OAM06150.1	WP_175809641.1	WP_017532524.1	WP_017532524.1	WP_175818370.1	WP_110409642.1		WP_010962557.1	WP_010962557.1	WP_155968547.1	WP_175938482.1	WP_010404829.1	WP_175837735.1	WP_143689660.1	WP_015588387.1	WP_006012444.1	WP_010962557.1	WP_175937525.1	KTV72_02955
OG0000236	WP_164224899.1	WP_010962555.1	WP_010962555.1	WP_006012690.1	WP_010962555.1	WP_187297446.1	WP_174132964.1	WP_174132964.1	WP_010962555.1	WP_006012690.1	WP_182366761.1	WP_010962555.1	WP_010962555.1	WP_011256861.1	WP_006012690.1	WP_011256861.1	WP_006012690.1	WP_006012690.1	WP_010962555.1	WP_179947455.1	WP_168455924.1	WP_168464697.1	WP_191111093.1	WP_010962555.1	WP_041046684.1	WP_174515752.1	WP_010962555.1	WP_010962555.1	WP_175814235.1	OAL98678.1	OAM06231.1	WP_175809515.1	WP_006012690.1	WP_006012690.1	WP_175818441.1	WP_110410590.1	WP_038250616.1	WP_010962555.1	WP_010962555.1	WP_010962555.1	WP_175938541.1	WP_006012690.1	WP_175837794.1	WP_143689048.1	WP_006012690.1	WP_006012690.1	WP_010962555.1	WP_175937521.1	KTV72_02940
OG0000237	WP_164224905.1	WP_010962545.1	WP_010962545.1	WP_006012858.1	WP_006280192.1	WP_187297188.1	WP_174134201.1		WP_182282531.1	WP_007302783.1	WP_182366743.1	WP_182309378.1	WP_038249268.1	WP_011256493.1	WP_007302783.1	WP_011256493.1	WP_127464210.1	WP_108784534.1	WP_141456983.1	WP_114517374.1	WP_168456030.1	WP_168464499.1	WP_191110926.1	WP_208571754.1	WP_041045283.1	WP_174516130.1	WP_174516819.1	WP_197907190.1	WP_175814156.1	OAM01655.1	OAM05806.1	WP_175809648.1	WP_017531720.1	WP_017531720.1	WP_175818352.1	WP_110409381.1	WP_038249268.1	WP_015589086.1	WP_006280192.1	WP_155968906.1	WP_175938695.1	WP_010405243.1	WP_175837619.1	WP_143689533.1	WP_015588496.1	WP_007302783.1	WP_010962545.1	WP_175937563.1	KTV72_03250
OG0000238	WP_164224916.1	WP_010962537.1	WP_010962537.1	WP_006013692.1	WP_007548714.1	WP_187297590.1	WP_174132619.1	WP_174132619.1	WP_010962537.1	WP_007302689.1	WP_182366715.1	WP_182309435.1	WP_182320372.1	WP_011256377.1	WP_007302689.1	WP_167895946.1	WP_007302689.1	WP_007302689.1	WP_141456979.1	WP_114517279.1	WP_168456118.1	WP_168464327.1	WP_191110921.1	WP_010962537.1	WP_041045135.1	WP_174515999.1	WP_174516780.1	WP_015589088.1	WP_175814180.1	OAM01741.1	OAM06462.1	WP_175809569.1	WP_017532633.1	WP_017532633.1	WP_175818380.1	WP_110410347.1	WP_038249470.1	WP_015589088.1	WP_010962537.1	WP_155968360.1	WP_175938569.1	WP_139686492.1	WP_175837842.1	WP_143689602.1	WP_015588478.1	WP_007302689.1	WP_010962537.1	WP_175937062.1	KTV72_01905
OG0000239	WP_164224925.1	WP_010962612.1	WP_010962612.1	WP_006013894.1	WP_012673116.1	WP_187297298.1	WP_174134145.1	WP_174133421.1	WP_182282612.1	WP_007302750.1	WP_182366826.1	WP_182309389.1	WP_182320260.1	WP_011256983.1	WP_019236321.1	WP_167896265.1	WP_127463568.1	WP_159077664.1, WP_159077668.1	WP_141457183.1	WP_114516810.1	WP_168456060.1	WP_168464935.1	WP_191111030.1	WP_182282612.1	WP_041046284.1	WP_174515797.1	WP_174516760.1	WP_209452299.1	WP_175814149.1	OAM01797.1	OAM06360.1	WP_175809650.1	WP_017532280.1	WP_017532280.1	WP_175818346.1	WP_110410316.1	WP_051599648.1	WP_015588970.1	WP_179945731.1	WP_155968495.1	WP_175938164.1	WP_139686449.1	WP_175837892.1	WP_143689565.1	WP_135353072.1	WP_149168881.1	WP_010962612.1	WP_175937640.1, WP_175937659.1, WP_175937887.1	KTV72_04515
OG0000240	WP_164224932.1	WP_010962616.1	WP_010962616.1	WP_006012470.1	WP_007548879.1	WP_187297357.1	WP_174134186.1	WP_174133203.1	WP_182282610.1	WP_052265041.1	WP_182366834.1	WP_182309393.1	WP_077188050.1	WP_011256370.1	WP_007302592.1	WP_167895942.1	WP_127464150.1	WP_108784424.1	WP_015588967.1	WP_114516921.1	WP_168456014.1	WP_168464740.1	WP_191111181.1	WP_015588967.1	WP_041045278.1	WP_174515800.1	WP_015588967.1	WP_015588967.1	WP_175814186.1	OAM01792.1	OAM04841.1, OAM06558.1	WP_175809575.1	WP_017532530.1	WP_017532530.1	WP_175818386.1	WP_110410303.1		WP_015588967.1	WP_070356826.1	WP_155968501.1	WP_175938168.1	WP_139686470.1	WP_175837897.1	WP_063631082.1	WP_015588395.1	WP_149168817.1	WP_010962616.1	WP_175937499.1	KTV72_02390
OG0000241	WP_164224936.1	WP_006279266.1	WP_006279266.1	WP_006015540.1	WP_006279266.1	WP_187297360.1	WP_174134239.1	WP_174133276.1	WP_182282654.1	WP_006015540.1	WP_006279266.1	WP_182309550.1	WP_006279266.1	WP_011256729.1	WP_006015540.1	WP_011256729.1	WP_127463669.1	WP_108784632.1	WP_006279266.1	WP_114517221.1	WP_168455781.1	WP_168464077.1	WP_191111070.1	WP_006279266.1	WP_041046439.1	WP_006279266.1	WP_006279266.1	WP_006279266.1	WP_175813996.1	OAM03173.1	OAM05833.1, OAM06340.1	WP_175809277.1	WP_017531801.1	WP_017531801.1	WP_175818601.1	WP_110410282.1	WP_038248230.1	WP_006279266.1	WP_006279266.1	WP_006279266.1	WP_175938921.1	WP_006015540.1	WP_175838312.1	WP_006015540.1	WP_135352818.1	WP_006015540.1	WP_006279266.1	WP_175937656.1	KTV72_04260
OG0000242	WP_164224938.1	WP_010082495.1	WP_010082495.1	WP_006015546.1	WP_012673219.1	WP_187297362.1	WP_174133392.1	WP_174133392.1	WP_182282652.1	WP_007301964.1	WP_182367077.1	WP_010082495.1	WP_182320701.1	WP_011256727.1	WP_007301964.1	WP_167895775.1	WP_127463671.1	WP_010402270.1	WP_015589206.1	WP_179947474.1	WP_168456223.1	WP_168464547.1	WP_191111059.1	WP_010082495.1	WP_041046264.1	WP_174515727.1	WP_015589206.1	WP_015589206.1	WP_175814440.1	OAM03175.1	OAM03620.1	WP_175809857.1	WP_017531803.1	WP_017531803.1	WP_175818511.1	WP_110410606.1	WP_038248224.1	WP_015589206.1	WP_010082495.1	WP_155969403.1	WP_175938932.1	WP_139686924.1	WP_175838318.1	WP_143689454.1	WP_135352819.1	WP_007301964.1	WP_010082495.1	WP_175937263.1	KTV72_00955
OG0000243	WP_164224956.1	WP_010082330.1	WP_010082330.1	WP_006014058.1	WP_006280123.1	WP_187296951.1	WP_174133854.1	WP_174132722.1	WP_182282718.1	WP_007302273.1	WP_182367722.1	WP_182309788.1	WP_182321139.1	WP_011256789.1	WP_007302273.1	WP_167895737.1	WP_127463927.1	WP_108783925.1	WP_015589382.1	WP_114517929.1	WP_168456257.1	WP_168463911.1	WP_191110755.1	WP_208571576.1	WP_041045008.1	WP_174515927.1	WP_015589382.1	WP_209452416.1	WP_175814416.1	OAL98690.1	OAM05730.1	WP_175809341.1	WP_017531859.1	WP_017531859.1	WP_175818562.1	WP_110409834.1	WP_038249762.1	WP_015589382.1	WP_010082330.1	WP_010082330.1	WP_175938054.1	WP_139686710.1	WP_175838257.1	WP_143689244.1	WP_015588119.1	WP_007302273.1	WP_010082330.1	WP_175937029.1	KTV72_02550
OG0000244	WP_164224977.1	WP_010962909.1	WP_010962909.1	WP_006012616.1	WP_012673291.1	WP_096617537.1	WP_174133125.1, WP_174134134.1	WP_174133125.1	WP_010962909.1	WP_007302621.1	WP_182367922.1	WP_182309602.1	WP_182321188.1	WP_011256955.1	WP_007302621.1	WP_011256955.1	WP_127464246.1	WP_006012616.1	WP_015589237.1	WP_114516866.1	WP_168455720.1	WP_168464430.1	WP_191111625.1	WP_010962909.1	WP_041045895.1	WP_174516069.1	WP_015589237.1	WP_015589237.1	WP_175813992.1	OAM00159.1	OAM06239.1	WP_175809845.1	WP_017532553.1	WP_017532553.1	WP_175818719.1	WP_110409958.1	WP_038248193.1	WP_015589237.1	WP_070356935.1	WP_155968928.1	WP_175938884.1	WP_139686533.1	WP_175837310.1	WP_006012616.1	WP_015588560.1	WP_127464246.1	WP_010962909.1	WP_175937605.1	KTV72_02745
OG0000245	WP_164224987.1	WP_006279879.1	WP_006279879.1	WP_006014654.1	WP_007549339.1	WP_187297352.1	WP_174132635.1	WP_174132635.1	WP_006279879.1	WP_026097241.1	WP_182366268.1	WP_006279879.1	WP_006279879.1	WP_011256804.1	WP_026097241.1	WP_167896073.1	WP_127463830.1	WP_015587989.1	WP_006279879.1	WP_114516786.1	WP_168455296.1	WP_168464492.1	WP_191111409.1	WP_006279879.1	WP_041045087.1	WP_006279879.1	WP_006279879.1	WP_209452361.1	WP_175814445.1	OAL98704.1	OAM05774.1	WP_175809736.1	WP_026092653.1	WP_026092653.1	WP_175818191.1	WP_110409911.1	WP_038249510.1	WP_006279879.1	WP_070356722.1	WP_006279879.1	WP_175938176.1	WP_007302156.1	WP_175837909.1	WP_143689955.1	WP_015587989.1	WP_007302156.1	WP_006279879.1	WP_175937520.1	KTV72_03495
OG0000246	WP_164225014.1	WP_007548750.1	WP_007548750.1	WP_006012044.1	WP_007548750.1	WP_096617507.1	WP_174132769.1	WP_174132769.1	WP_007548750.1	WP_017532443.1	WP_182367521.1	WP_007548750.1	WP_007548750.1	WP_041571460.1	WP_017532443.1	WP_167895853.1	WP_127464079.1	WP_108784655.1	WP_007548750.1	WP_114516774.1	WP_168455512.1	WP_168464058.1	WP_191110795.1	WP_208571607.1	WP_041045710.1	WP_007548750.1	WP_007548750.1	WP_007548750.1	WP_175813903.1	OAL99385.1	OAM03781.1	WP_175809169.1	WP_017532443.1	WP_017532443.1	WP_175818088.1	WP_110410450.1	WP_038250750.1	WP_007548750.1	WP_007548750.1	WP_007548750.1	WP_175938851.1	WP_010404440.1	WP_175837338.1	WP_006012044.1	WP_135352908.1	WP_017532443.1	WP_007548750.1	WP_175937354.1	KTV72_02985
OG0000247	WP_164225015.1	WP_010963007.1	WP_010963007.1	WP_006012041.1	WP_007548748.1	WP_187297163.1	WP_174132770.1	WP_174132770.1	WP_010963007.1	WP_019236894.1	WP_182367518.1	WP_182309752.1	WP_015589351.1	WP_011256623.1	WP_019236894.1	WP_011256623.1	WP_127464078.1	WP_108784654.1	WP_015589351.1	WP_114516775.1	WP_168455511.1	WP_168464059.1	WP_191110794.1	WP_010963007.1	WP_041045708.1	WP_015589351.1	WP_015589351.1	WP_015589351.1	WP_175813904.1	OAL99386.1	OAM03782.1	WP_175809168.1	WP_017532442.1	WP_017532442.1	WP_175818087.1	WP_110410449.1	WP_038250753.1	WP_015589351.1	WP_010963007.1	WP_015589351.1	WP_175938852.1	WP_010404443.1	WP_175837337.1	WP_063631018.1	WP_015588307.1	WP_019236894.1	WP_010963007.1	WP_175937355.1	KTV72_02980
OG0000248	WP_164225016.1	WP_010963005.1	WP_010963005.1	WP_006012035.1	WP_007548745.1	WP_187297164.1	WP_174132772.1	WP_174132772.1	WP_182282710.1	WP_052264702.1	WP_182367512.1	WP_182309750.1	WP_182321070.1	WP_041571459.1	WP_007302483.1	WP_167895854.1	WP_127464076.1	WP_108784557.1	WP_015589349.1	WP_114516777.1	WP_168455509.1	WP_168464031.1	WP_191110792.1	WP_070356966.1	WP_041045706.1	WP_155969383.1	WP_174516958.1	WP_015589349.1	WP_175813905.1	OAL99978.1	OAM03784.1	WP_175809167.1	WP_017532440.1	WP_017532440.1	WP_175818086.1	WP_110409384.1	WP_038250758.1	WP_015589349.1	WP_070356966.1	WP_155969383.1	WP_175938855.1	WP_139686603.1	WP_175837335.1	WP_006012035.1	WP_135352910.1	WP_007302483.1	WP_010963005.1	WP_175937357.1	KTV72_02970
OG0000249	WP_164225024.1	WP_010962988.1	WP_010962988.1	WP_006014071.1	WP_007549491.1	WP_187297456.1	WP_174133978.1	WP_174132644.1	WP_007549491.1	WP_007302279.1	WP_182367497.1	WP_182309679.1	WP_182321050.1	WP_011256432.1	WP_007302279.1	WP_167896021.1	WP_108784326.1	WP_108784326.1	WP_015589336.1	WP_114517688.1	WP_168455583.1	WP_168464512.1	WP_191111302.1	WP_007549491.1	WP_041045776.1	WP_007549491.1	WP_015589336.1	WP_015589336.1	WP_175813931.1	OAM00223.1	OAM05737.1	WP_175809837.1	WP_017531954.1	WP_017531954.1	WP_175818673.1	WP_110409647.1	WP_038248972.1	WP_015589336.1	WP_007549491.1	WP_007549491.1	WP_175938861.1	WP_139686713.1	WP_175837329.1	WP_143689319.1	WP_015588113.1	WP_007302279.1	WP_010962988.1	WP_175937462.1	KTV72_01570
OG0000250	WP_164225025.1	WP_006279489.1	WP_006279489.1	WP_006014069.1	WP_006279489.1	WP_096616152.1	WP_174132643.1	WP_174132643.1	WP_006279489.1	WP_007302278.1	WP_006279489.1	WP_182309680.1	WP_006279489.1	WP_011256430.1	WP_007302278.1	WP_167896023.1	WP_007302278.1	WP_108784325.1	WP_006279489.1	WP_047759546.1	WP_168455584.1	WP_168464513.1	WP_191111301.1	WP_208571603.1	WP_041045774.1	WP_006279489.1	WP_006279489.1	WP_197907442.1	WP_175813930.1	OAM00225.1	OAM05736.1	WP_175809838.1	WP_007302278.1	WP_007302278.1	WP_175818674.1	WP_110409645.1	WP_038248966.1	WP_006279489.1	WP_006279489.1	WP_006279489.1	WP_175938863.1	WP_007302278.1	WP_175837327.1	WP_143689320.1	WP_135352950.1	WP_007302278.1	WP_006279489.1	WP_175937463.1	KTV72_01575
OG0000251	WP_164225039.1	WP_010082336.1	WP_010082336.1	WP_006014044.1	WP_012673325.1	WP_187297134.1	WP_174133313.1	WP_174133313.1	WP_182282697.1	WP_052264960.1	WP_182367417.1	WP_182309633.1	WP_182321003.1	WP_011256234.1	WP_007302394.1	WP_167895718.1	WP_127464034.1	WP_108784653.1	WP_015589308.1	WP_114517133.1	WP_168455479.1	WP_168464901.1	WP_191111370.1	WP_010082336.1	WP_041045725.1	WP_174515677.1	WP_015589308.1	WP_209452424.1	WP_175813980.1		OAM06054.1	WP_175809247.1	WP_017531973.1	WP_017531973.1	WP_175818621.1	WP_110410446.1	WP_038249899.1	WP_015589308.1		WP_155969046.1	WP_175938196.1	WP_010404146.1	WP_175838062.1	WP_143689258.1	WP_015588253.1	WP_007302394.1	WP_010082336.1	WP_175937572.1	KTV72_02100
OG0000252	WP_164225044.1	WP_010962302.1	WP_010962302.1	WP_006012542.1	WP_007549027.1	WP_187297439.1	WP_174132861.1	WP_174132861.1	WP_182282767.1	WP_007302612.1	WP_182366371.1	WP_182309886.1	WP_182319908.1	WP_011256481.1	WP_019236952.1	WP_167895983.1	WP_127464239.1	WP_108784159.1	WP_141456834.1	WP_114517614.1	WP_168455840.1	WP_168463794.1	WP_191111002.1	WP_010962302.1	WP_041044922.1	WP_065094644.1	WP_141456834.1	WP_209452371.1	WP_175814248.1	OAM00628.1	OAM03804.1	WP_175809505.1	WP_017532547.1	WP_017532547.1	WP_175818455.1	WP_110409418.1	WP_038249320.1	WP_015588760.1	WP_070356702.1	WP_065094644.1	WP_175938448.1	WP_139686478.1	WP_175837702.1	WP_007302612.1	WP_135352838.1	WP_149168821.1	WP_010962302.1	WP_175937094.1	KTV72_01400
OG0000253	WP_164225048.1	WP_022626184.1	WP_022626184.1	WP_006012524.1	WP_006279778.1	WP_187297435.1	WP_174133881.1	WP_174132856.1	WP_022626184.1	WP_052265037.1	WP_182366359.1	WP_182309882.1	WP_182319904.1	WP_011256476.1	WP_007302607.1	WP_167895987.1	WP_017532543.1	WP_108784220.1	WP_015588755.1	WP_114517618.1	WP_168455844.1	WP_168463798.1, WP_168464133.1, WP_168464134.1	WP_191110998.1	WP_208571587.1	WP_041044914.1	WP_006279778.1	WP_015588755.1	WP_015588755.1	WP_175814253.1	OAM00624.1	OAM03801.1	WP_175809500.1	WP_017532543.1	WP_017532543.1	WP_175818459.1	WP_110409422.1		WP_015588755.1	WP_070356701.1	WP_155968229.1	WP_175938441.1	WP_139686473.1	WP_175837695.1	WP_143689075.1	WP_015588548.1	WP_007302607.1	WP_022626184.1	WP_175937091.1	KTV72_01370
OG0000254	WP_164225050.1	WP_010963182.1	WP_010963182.1	WP_006014818.1	WP_006280263.1	WP_187297433.1	WP_174134262.1		WP_010963182.1	WP_007302792.1	WP_182366353.1	WP_006280263.1	WP_182319902.1	WP_011256474.1	WP_007302792.1	WP_011256474.1	WP_127464279.1	WP_108784494.1	WP_015589514.1	WP_114516802.1	WP_168455846.1	WP_168464451.1	WP_191110996.1	WP_010963182.1	WP_041046497.1	WP_006280263.1	WP_015589514.1	WP_015589514.1	WP_175814091.1	OAM00622.1	OAM06347.1	WP_175809873.1	WP_017532605.1	WP_172758530.1	WP_175818283.1	WP_110409594.1	WP_038248453.1	WP_015589514.1	WP_010963182.1	WP_006280263.1	WP_175938438.1	WP_007302792.1	WP_175837691.1	WP_143689675.1	WP_135353062.1	WP_007302792.1	WP_010963182.1	WP_175937089.1	KTV72_04510
OG0000255	WP_164225054.1	WP_006279769.1	WP_006279769.1	WP_006015187.1	WP_006279769.1	WP_187297429.1	WP_174133041.1	WP_174133041.1	WP_006279769.1	WP_006015187.1	WP_182366341.1	WP_006279769.1	WP_182319898.1	WP_011256734.1	WP_006015187.1	WP_167895770.1	WP_017532600.1	WP_108784239.1	WP_015589509.1	WP_047758755.1	WP_168455761.1	WP_168464151.1	WP_191111103.1	WP_006279769.1	WP_041046030.1	WP_038249615.1	WP_015589509.1	WP_015589509.1	WP_175814307.1	OAM00617.1	OAM05827.1	WP_175809415.1	WP_017532600.1	WP_017532600.1	WP_175818514.1	WP_110410478.1	WP_038249615.1	WP_015589509.1	WP_006279769.1	WP_038249615.1	WP_175938051.1	WP_006015187.1	WP_175838262.1	WP_143689388.1	WP_015588604.1	WP_017532600.1	WP_006279769.1	WP_175937146.1	KTV72_01135
OG0000256	WP_164225055.1	WP_010963177.1	WP_010963177.1	WP_039950809.1	WP_012673425.1	WP_187297428.1	WP_174134000.1	WP_174133042.1	WP_010963177.1	WP_007302787.1	WP_182366339.1	WP_182309876.1	WP_182319897.1	WP_011256733.1	WP_007302787.1	WP_167895771.1	WP_007302787.1	WP_108784240.1	WP_015589508.1	WP_114516806.1	WP_168455762.1	WP_168464150.1	WP_191111102.1	WP_010963177.1	WP_041046032.1	WP_174515705.1	WP_015589508.1	WP_015589508.1	WP_175814306.1	OAM01661.1	OAM05826.1	WP_175809417.1	WP_007302787.1	WP_007302787.1	WP_175818513.1	WP_110410477.1	WP_128080197.1	WP_015589508.1	WP_070357030.1	WP_155969517.1	WP_175938050.1	WP_139686427.1	WP_175838264.1	WP_143689387.1	WP_135353061.1	WP_007302787.1	WP_010963177.1	WP_175937149.1	KTV72_01130
OG0000257	WP_164225062.1	WP_010962951.1	WP_010962951.1	WP_006012922.1	WP_006280211.1	WP_187297121.1	WP_174133902.1, WP_174134198.1	WP_174133376.1	WP_182282693.1	WP_007302378.1	WP_182367112.1	WP_182309221.1	WP_182320975.1	WP_011256826.1	WP_019236819.1	WP_167896095.1		WP_108784511.1	WP_015589293.1	WP_114517117.1	WP_168455678.1	WP_168464341.1	WP_191111566.1	WP_208571711.1	WP_041045922.1	WP_155969319.1	WP_015589293.1	WP_209452419.1	WP_175814014.1	OAL97265.1	OAM06045.1	WP_175809311.1	WP_017531990.1	WP_017531990.1	WP_175818579.1	WP_110409853.1	WP_038250689.1	WP_015589293.1	WP_070356948.1	WP_155969319.1	WP_175938105.1	WP_139686765.1	WP_175838542.1	WP_143689275.1	WP_015588237.1	WP_149168745.1	WP_010962951.1	WP_175937539.1	KTV72_04055
OG0000258	WP_164225064.1	WP_010962952.1	WP_010962952.1	WP_006012918.1	WP_006280212.1	WP_187297123.1	WP_174133017.1	WP_174133017.1	WP_182282694.1	WP_052265005.1	WP_182367120.1	WP_182309333.1	WP_182320979.1	WP_041571486.1	WP_026097252.1	WP_167896091.1	WP_127464021.1	WP_108784400.1	WP_015589295.1	WP_114517120.1	WP_168455607.1	WP_168464332.1	WP_191110701.1	WP_010962952.1	WP_041045164.1	WP_006279581.1	WP_015589295.1	WP_209452420.1	WP_175814439.1		OAM05695.1	WP_175809428.1	WP_017531988.1	WP_017531988.1	WP_175818711.1	WP_110409970.1	WP_038249902.1, WP_038250785.1	WP_015589295.1	WP_010962952.1	WP_006279581.1	WP_175938103.1	WP_029237644.1	WP_175838163.1	WP_143689274.1	WP_135352799.1	WP_012481965.1	WP_010962952.1	WP_175937232.1	KTV72_01615
OG0000259	WP_164225069.1	WP_010082373.1	WP_010082373.1	WP_006012899.1	WP_012673317.1	WP_114517125.1	WP_174133024.1	WP_174133024.1	WP_010082373.1	WP_012481969.1	WP_182367130.1	WP_182309338.1	WP_012673317.1	WP_011256817.1	WP_012481969.1	WP_011256817.1	WP_127464026.1	WP_108784606.1	WP_141456659.1	WP_114517125.1	WP_168455614.1	WP_168464339.1	WP_191110708.1	WP_010082373.1	WP_041045176.1	WP_174515681.1	WP_141456659.1	WP_141456659.1	WP_175814292.1	OAM03180.1	OAM05701.1	WP_175809435.1	WP_017531981.1	WP_017531981.1	WP_175818710.1	WP_110409977.1	WP_012673317.1	WP_015589300.1	WP_010082373.1	WP_155969452.1	WP_175938097.1	WP_010404099.1	WP_175838175.1	WP_143689267.1	WP_015588246.1	WP_012481969.1	WP_010082373.1	WP_175937226.1	KTV72_01650
OG0000260	WP_164225071.1	WP_010963018.1	WP_010963018.1	WP_006013486.1	WP_007550484.1	WP_187297267.1	WP_174133189.1, WP_174134293.1	WP_174133189.1	WP_138264894.1	WP_007302328.1	WP_182367453.1		WP_182320883.1	WP_011256630.1	WP_007302328.1	WP_011256630.1	WP_127463957.1	WP_108784560.1	WP_141457284.1	WP_114517165.1	WP_168455559.1	WP_168464131.1	WP_191111484.1	WP_138264894.1	WP_041044942.1	WP_155969456.1	WP_141457284.1	WP_141457284.1	WP_175814260.1	OAM02045.1	OAM05976.1	WP_175809486.1	WP_017532319.1	WP_017532319.1	WP_175818468.1	WP_110409767.1, WP_157956353.1, WP_157956365.1	WP_038248674.1	WP_015589361.1	WP_070356967.1	WP_155969456.1	WP_175938841.1	WP_139686741.1	WP_175837348.1	WP_143689291.1	WP_135352769.1	WP_149168754.1	WP_010963018.1	WP_175937158.1	KTV72_04575
OG0000261	WP_164225072.1	WP_010962641.1	WP_010962641.1	WP_006015355.1	WP_010082135.1	WP_187297269.1	WP_174134259.1	WP_174133161.1	WP_182282607.1	WP_052265031.1	WP_077188084.1	WP_010082135.1	WP_182320278.1	WP_011256303.1	WP_007301920.1	WP_011256303.1	WP_127463642.1	WP_108784696.1	WP_015588940.1	WP_114516933.1	WP_168455617.1	WP_168463988.1	WP_191111533.1	WP_010082135.1	WP_041046246.1	WP_174515745.1	WP_015588940.1	WP_015588940.1	WP_175813946.1	OAM02044.1	OAM06409.1	WP_175809823.1	WP_017531818.1	WP_017531818.1	WP_175818658.1	WP_110410502.1	WP_038250488.1	WP_015588940.1	WP_010082135.1	WP_010082135.1	WP_175938239.1	WP_010402133.1	WP_175838001.1	WP_143689505.1	WP_063631175.1	WP_149168941.1	WP_010962641.1	WP_175937074.1	KTV72_02920
OG0000262	WP_164225089.1	WP_010082343.1	WP_010082343.1	WP_039950656.1	WP_006280411.1	WP_187296989.1	WP_174133518.1	WP_174133518.1	WP_010082343.1	WP_010407017.1	WP_182367299.1	WP_182309586.1	WP_038249839.1	WP_011256689.1	WP_010407017.1	WP_167895802.1	WP_127463887.1	WP_010407017.1	WP_015589286.1	WP_114516903.1	WP_168455272.1	WP_168464424.1	WP_191111249.1	WP_010082343.1	WP_041045326.1	WP_174515690.1	WP_174517003.1	WP_015589286.1	WP_175814068.1	OAL99666.1	OAM06332.1	WP_175809680.1	WP_017531930.1	WP_017531930.1	WP_175818253.1	WP_110409692.1	WP_038249839.1	WP_015589286.1	WP_070356947.1	WP_006279376.1	WP_175938972.1	WP_139686680.1	WP_175837741.1	WP_017531930.1	WP_015588058.1	WP_010407017.1	WP_010082343.1	WP_175937051.1	KTV72_00935
OG0000263	WP_164225096.1	WP_006279429.1	WP_006279429.1	WP_039950464.1	WP_006280380.1	WP_187296998.1	WP_174132703.1	WP_174132703.1	WP_182282757.1	WP_019236782.1	WP_182367949.1	WP_182309699.1	WP_182321079.1	WP_041571410.1	WP_019236782.1	WP_167896002.1	WP_127463876.1	WP_108784671.1	WP_015589476.1	WP_114517752.1	WP_168455674.1	WP_168464690.1	WP_191111514.1	WP_006279429.1	WP_041046573.1	WP_155968434.1	WP_015589476.1	WP_209452385.1	WP_175813832.1	OAM01695.1	OAM05095.1	WP_175809770.1	WP_017532354.1	WP_017532354.1	WP_175818156.1	WP_110409426.1	WP_038249685.1	WP_015589476.1	WP_070357016.1	WP_155968434.1	WP_175938312.1	WP_139686783.1	WP_175837281.1	WP_017532354.1	WP_135353046.1	WP_007302215.1	WP_006279429.1	WP_175937784.1	KTV72_03590
OG0000264	WP_164225100.1	WP_010963136.1	WP_010963136.1	WP_006013270.1	WP_007548792.1	WP_187297003.1	WP_174133013.1	WP_174133013.1	WP_182282755.1	WP_096097171.1	WP_182367210.1	WP_182309863.1	WP_182321180.1	WP_041571537.1	WP_019236778.1	WP_167896038.1	WP_127463872.1	WP_026092678.1	WP_015589473.1	WP_114517685.1	WP_168455646.1	WP_168464213.1	WP_191111420.1	WP_208571593.1	WP_041046125.1	WP_174516039.1	WP_015589473.1	WP_209452387.1	WP_175813852.1	OAM01699.1	OAM05091.1	WP_175809785.1	WP_026092678.1	WP_026092678.1	WP_175818134.1	WP_110410560.1	WP_038250623.1	WP_015589473.1	WP_070357015.1	WP_155969313.1	WP_175938254.1	WP_010403319.1	WP_175838432.1	WP_143689901.1	WP_135353048.1	WP_149168713.1	WP_010963136.1	WP_175937318.1	KTV72_02410
OG0000265	WP_164225106.1	WP_038227975.1	WP_038227975.1	WP_006013332.1	WP_015589469.1	WP_187297642.1	WP_174134082.1	WP_174133522.1	WP_010081998.1	WP_007302302.1	WP_182367217.1	WP_182309943.1	WP_182321167.1	WP_011256349.1	WP_007302302.1	WP_167896044.1	WP_127463909.1	WP_017531880.1	WP_015589469.1	WP_114517678.1	WP_168455478.1	WP_168464758.1	WP_191111555.1	WP_010081998.1	WP_041046727.1	WP_174516102.1	WP_015589469.1	WP_015589469.1	WP_175814410.1	OAL99102.1	OAM04654.1	WP_175809249.1	WP_017531880.1	WP_017531880.1	WP_175818622.1	WP_110409817.1	WP_038248300.1	WP_015589469.1	WP_070357068.1	WP_155969309.1	WP_175939115.1	WP_139686727.1	WP_175838422.1	WP_143689305.1	WP_015588094.1	WP_007302302.1	WP_038227975.1	WP_175937365.1	KTV72_04305
OG0000266	WP_164225107.1	WP_010081997.1	WP_010081997.1	WP_006013329.1	WP_007548785.1	WP_187297641.1	WP_174133521.1	WP_174133521.1	WP_010081997.1	WP_052264880.1	WP_182367219.1	WP_182309858.1	WP_038248302.1	WP_011256348.1	WP_012481946.1	WP_011256348.1	WP_127463910.1	WP_108784367.1	WP_015589468.1	WP_114517677.1	WP_168455477.1	WP_168464759.1	WP_191111289.1	WP_010081997.1	WP_041046200.1	WP_174516101.1	WP_015589468.1	WP_015589468.1	WP_175813979.1	OAL99103.1	OAM04653.1	WP_175809250.1	WP_017531879.1	WP_017531879.1	WP_175818623.1	WP_110409816.1	WP_038248302.1	WP_015589468.1	WP_010081997.1	WP_006279694.1	WP_175939117.1	WP_139686726.1	WP_175838421.1	WP_143689306.1	WP_015588095.1	WP_052264880.1	WP_010081997.1	WP_175937364.1	KTV72_04300
OG0000267	WP_164225108.1	WP_010963130.1	WP_010963130.1	WP_006013327.1	WP_010963130.1	WP_187297640.1	WP_174134083.1	WP_174132987.1	WP_010963130.1	WP_007302300.1	WP_182367221.1	WP_182309857.1	WP_182319809.1	WP_011256347.1	WP_007302300.1	WP_011256347.1	WP_127463911.1	WP_108784366.1	WP_141456699.1	WP_114517676.1	WP_168455476.1	WP_168464760.1	WP_191111290.1	WP_208571596.1	WP_041046198.1	WP_010963130.1	WP_141456699.1	WP_141456699.1	WP_175813978.1	OAL99104.1	OAM04652.1	WP_175809252.1	WP_017531878.1	WP_017531878.1	WP_175818722.1	WP_110409815.1	WP_038248304.1	WP_015589467.1	WP_010963130.1	WP_155969307.1	WP_175939119.1	WP_139686725.1	WP_175838419.1	WP_143689307.1	WP_015588096.1	WP_149168760.1	WP_010963130.1	WP_175937363.1	KTV72_04295
OG0000268	WP_164225118.1	WP_010081981.1	WP_010081981.1	WP_006013011.1	WP_012673338.1	WP_187297580.1	WP_174133335.1, WP_174134060.1	WP_174133335.1	WP_010081981.1	WP_007302369.1	WP_012673338.1	WP_012673338.1	WP_012673338.1	WP_011256931.1	WP_007302369.1	WP_167896172.1	WP_127464017.1	WP_108784107.1	WP_012673338.1	WP_114517110.1	WP_168455866.1	WP_168464743.1	WP_191111523.1	WP_010081981.1	WP_041044964.1	WP_012673338.1	WP_012673338.1	WP_012673338.1	WP_175814215.1	OAL98651.1	OAM03866.1	WP_175809595.1	WP_017531893.1	WP_017531893.1	WP_175818420.1	WP_110409881.1		WP_012673338.1	WP_010081981.1	WP_012673338.1	WP_175938048.1	WP_007302369.1	WP_175838270.1	WP_143689368.1	WP_015588228.1	WP_007302369.1	WP_010081981.1	WP_175937788.1	KTV72_03065
OG0000269	WP_164225122.1	WP_010962977.1	WP_010962977.1	WP_006012085.1	WP_006280373.1	WP_187297594.1	WP_174134276.1	WP_174132975.1	WP_010962977.1	WP_052264855.1	WP_006279450.1	WP_006280373.1	WP_182321020.1	WP_011256926.1	WP_007302497.1	WP_167896168.1	WP_127464084.1	WP_108784011.1	WP_141456649.1	WP_114517091.1	WP_168455956.1	WP_168464310.1	WP_191111387.1	WP_010962977.1	WP_052463286.1	WP_174516011.1	WP_174516953.1	WP_141456649.1	WP_175814130.1	OAL99966.1	OAM06568.1	WP_175809555.1	WP_017532452.1	WP_017532452.1	WP_175818324.1	WP_110409697.1	WP_038249491.1	WP_015589321.1	WP_010962977.1	WP_151807813.1	WP_175939109.1	WP_010407149.1	WP_175837407.1	WP_143689167.1	WP_135352904.1	WP_149168788.1	WP_010962977.1	WP_175937801.1	KTV72_04745
OG0000270	WP_164225131.1	WP_006279761.1	WP_006279761.1	WP_006015752.1	WP_121721710.1	WP_187297391.1	WP_174133279.1	WP_174133279.1	WP_006279761.1	WP_007302467.1	WP_182366257.1	WP_182309626.1	WP_182320007.1	WP_011256739.1	WP_007302467.1	WP_011256739.1	WP_127464001.1	WP_108783913.1	WP_006279761.1	WP_047759449.1	WP_168455862.1	WP_168464582.1	WP_191111528.1	WP_006279761.1	WP_041045575.1	WP_006279761.1	WP_006279761.1	WP_006279761.1	WP_175814211.1	OAM02026.1	OAM05879.1	WP_175809600.1	WP_017532419.1	WP_017532419.1	WP_175818415.1	WP_110409254.1	WP_038250204.1	WP_006279761.1	WP_070356734.1	WP_006279761.1	WP_175938352.1	WP_139686613.1	WP_175837931.1	WP_143689187.1	WP_015588204.1	WP_007302467.1	WP_006279761.1	WP_175937495.1	KTV72_01230
OG0000271	WP_164225140.1	WP_010962401.1	WP_010962401.1	WP_096560711.1	WP_006280460.1	WP_187297026.1	WP_174132684.1	WP_174132684.1	WP_182282483.1	WP_052264901.1	WP_182366293.1	WP_182309142.1	WP_182320075.1	WP_041571452.1	WP_007302474.1	WP_167896305.1	WP_127464005.1	WP_108783918.1	WP_015588802.1	WP_114516830.1	WP_168455688.1	WP_168464472.1	WP_191110680.1	WP_010962401.1	WP_041045162.1	WP_174515909.1	WP_174516860.1	WP_015588802.1	WP_175814441.1	OAM00188.1	OAM03904.1	WP_175809856.1	WP_017532427.1	WP_017532427.1	WP_175818521.1	WP_110409806.1	WP_038248996.1	WP_015588802.1	WP_070356749.1	WP_155968812.1	WP_175939221.1	WP_139686609.1	WP_175838464.1	WP_063630947.1	WP_015588212.1	WP_007302474.1	WP_010962401.1	WP_175937812.1	KTV72_03975
OG0000272	WP_164225154.1	WP_006279354.1	WP_006279354.1	WP_006012165.1	WP_006279354.1	WP_187297014.1	WP_174132751.1	WP_174132751.1	WP_182282476.1	WP_019236912.1	WP_182366594.1	WP_182309164.1	WP_006279354.1	WP_011256895.1	WP_019236912.1	WP_167896140.1	WP_127464095.1	WP_108784007.1	WP_006279354.1	WP_114517828.1	WP_168455279.1	WP_168464478.1	WP_191110819.1	WP_006279354.1	WP_041045605.1	WP_006279354.1	WP_006279354.1	WP_006279354.1	WP_175814191.1	OAL98671.1	OAM03942.1	WP_175809621.1	WP_026092695.1	WP_026092695.1	WP_175818393.1	WP_110409895.1	WP_038249069.1	WP_006279354.1	WP_070356741.1	WP_006279354.1	WP_175938613.1	WP_029237660.1	WP_175837648.1	WP_143689152.1	WP_015588331.1	WP_019236912.1	WP_006279354.1	WP_175937878.1	KTV72_01770
OG0000273	WP_164225165.1	WP_006279541.1	WP_006279541.1	WP_006014695.1	WP_006279541.1	WP_187297249.1	WP_174132811.1	WP_174132811.1	WP_182282773.1	WP_007301989.1	WP_182366416.1	WP_006279541.1	WP_006279541.1	WP_011256849.1	WP_010406829.1	WP_011256849.1	WP_127463718.1	WP_108784692.1	WP_015588765.1	WP_047759008.1	WP_168455697.1	WP_168464294.1	WP_191111223.1	WP_006279541.1	WP_041046069.1	WP_006279541.1	WP_015588765.1	WP_015588765.1	WP_175814334.1	OAM00341.1	OAM06313.1	WP_175809392.1	WP_010406829.1	WP_010406829.1	WP_175818535.1	WP_110409547.1	WP_038250932.1	WP_015588765.1	WP_006279541.1	WP_006279541.1	WP_175938217.1	WP_010406829.1	WP_175838034.1	WP_143689749.1	WP_135352703.1	WP_007301989.1	WP_006279541.1	WP_175937189.1	KTV72_00115
OG0000274	WP_164225168.1	WP_007551887.1	WP_007551887.1	WP_006014691.1	WP_007551887.1	WP_187297251.1	WP_174132808.1	WP_174132808.1	WP_007551887.1	WP_007301986.1	WP_182366410.1	WP_182309276.1	WP_007551887.1	WP_011256846.1	WP_007301986.1	WP_167896113.1	WP_127463715.1	WP_108784298.1	WP_015588768.1	WP_114517287.1	WP_168455700.1	WP_168464291.1	WP_191111220.1	WP_007551887.1	WP_041046075.1	WP_155968248.1	WP_015588768.1	WP_197907106.1	WP_175814331.1	OAM00344.1	OAM06316.1	WP_175809387.1	WP_017532113.1	WP_017532113.1	WP_175818538.1	WP_110409544.1	WP_038250936.1	WP_015588768.1	WP_007551887.1	WP_155968248.1	WP_175938220.1	WP_007301986.1	WP_175838031.1	WP_143689751.1	WP_015587861.1	WP_007301986.1	WP_007551887.1	WP_175937186.1	KTV72_00130
OG0000275	WP_164225172.1	WP_010962316.1	WP_010962316.1	WP_039950731.1	WP_041582627.1	WP_187297257.1	WP_174134174.1	WP_174133252.1	WP_038198549.1	WP_052264928.1	WP_182366439.1	WP_182309295.1	WP_182319972.1	WP_011256662.1	WP_026097230.1	WP_167895828.1	WP_063630664.1	WP_108784497.1	WP_141457322.1		WP_168455334.1	WP_168463936.1	WP_191110744.1	WP_038198549.1	WP_041046755.1	WP_155968254.1	WP_141457322.1	WP_141457322.1	WP_175814404.1	OAM00351.1	OAM04629.1	WP_175809146.1	WP_026092640.1	WP_026092640.1	WP_175818070.1	WP_110409818.1	WP_038249037.1, WP_038249047.1	WP_015588771.1	WP_038198549.1	WP_155968254.1	WP_175938085.1	WP_139686633.1	WP_175838187.1	WP_143689944.1	WP_015587857.1	WP_026097230.1	WP_010962316.1	WP_175937760.1	KTV72_02845
OG0000276	WP_164225175.1	WP_010082459.1	WP_010082459.1	WP_006013883.1	WP_012673249.1	WP_187297633.1	WP_174132832.1	WP_174132832.1	WP_010082459.1	WP_052264753.1	WP_182367018.1	WP_182309502.1	WP_182320650.1	WP_011256759.1	WP_007302754.1	WP_167895752.1	WP_127463571.1	WP_108784594.1	WP_015589183.1	WP_114517084.1	WP_168455983.1	WP_168464503.1	WP_191111138.1	WP_010082459.1	WP_041045291.1	WP_174516026.1	WP_015589183.1	WP_209452483.1	WP_175814367.1		OAM04602.1	WP_175809715.1	WP_017532276.1	WP_017532276.1	WP_175818213.1	WP_110410272.1	WP_038248571.1	WP_015589183.1	WP_070356893.1	WP_155969057.1	WP_175938817.1	WP_010401379.1	WP_175837519.1	WP_143689569.1	WP_015587673.1	WP_007302754.1	WP_010082459.1	WP_175937371.1	KTV72_03430
OG0000277	WP_164225183.1	WP_010962513.1	WP_010962513.1	WP_039950743.1	WP_006280254.1	WP_096615991.1	WP_174132830.1	WP_174132830.1	WP_006280254.1	WP_007301999.1	WP_006280254.1	WP_006280254.1	WP_038250016.1	WP_011256751.1	WP_007301999.1	WP_011256751.1	WP_108784694.1	WP_108784694.1	WP_006280254.1	WP_114517014.1	WP_168455970.1	WP_168464221.1	WP_191111252.1	WP_006280254.1	WP_041046354.1	WP_174515831.1	WP_006280254.1	WP_197907222.1	WP_175814221.1	OAM02015.1	OAM06068.1	WP_175809590.1	WP_026092643.1	WP_026092643.1	WP_175818428.1	WP_110409703.1	WP_038250016.1	WP_006280254.1	WP_006280254.1	WP_006280254.1	WP_175938825.1	WP_139686893.1	WP_175837509.1	WP_143689740.1	WP_015587874.1	WP_007301999.1	WP_010962513.1	WP_041046354.1	KTV72_00740
OG0000278	WP_164225189.1	WP_010082258.1	WP_010082258.1	WP_006012003.1	WP_012673088.1	WP_187296864.1	WP_174132849.1	WP_174132849.1	WP_010082258.1	WP_007302915.1	WP_151807733.1	WP_010082258.1	WP_182320783.1	WP_011256384.1	WP_007302915.1	WP_167895953.1	WP_127463601.1	WP_108783981.1	WP_010082258.1	WP_047759387.1	WP_168455941.1	WP_168464146.1	WP_191111188.1	WP_010082258.1	WP_041045593.1	WP_010082258.1	WP_010082258.1	WP_010082258.1	WP_175814228.1	OAM01769.1	OAM03795.1	WP_175809520.1	WP_017531662.1	WP_017531662.1	WP_175818435.1	WP_110409225.1	WP_038250226.1	WP_010082258.1	WP_010082258.1	WP_010082258.1	WP_175938140.1	WP_010401887.1	WP_175837852.1	WP_143689473.1	WP_015587715.1	WP_007302915.1	WP_010082258.1	WP_175937182.1	KTV72_01820
OG0000279	WP_164225194.1	WP_006280119.1	WP_006280119.1	WP_006013958.1	WP_006280119.1	WP_187297534.1	WP_174133273.1	WP_174133273.1	WP_006280119.1	WP_052264911.1	WP_182366519.1	WP_182309183.1	WP_182320796.1	WP_011256466.1	WP_019236348.1	WP_011256466.1	WP_006013958.1	WP_108783985.1	WP_006280119.1	WP_114517137.1	WP_168455790.1	WP_168464403.1	WP_191110812.1	WP_006280119.1	WP_041046461.1	WP_174516088.1	WP_006280119.1	WP_006280119.1	WP_175814010.1	OAM01764.1	OAM06548.1	WP_175809848.1	WP_017531657.1	WP_017531657.1	WP_175818583.1	WP_110410517.1	WP_038248364.1	WP_006280119.1	WP_006280119.1	WP_155969016.1	WP_175938670.1	WP_006013958.1	WP_175837635.1	WP_143689478.1	WP_006013958.1	WP_006013958.1	WP_006280119.1	WP_175937117.1	KTV72_01480
OG0000280	WP_164225202.1	WP_010962959.1	WP_010962959.1	WP_006014035.1	WP_012673321.1	WP_187297130.1	WP_174133977.1	WP_174132646.1	WP_010962959.1	WP_007302390.1	WP_182367443.1	WP_182309341.1	WP_182320997.1	WP_041571573.1	WP_007302390.1	WP_167896295.1	WP_127464030.1	WP_108784435.1	WP_015589304.1	WP_114517128.1	WP_168455457.1	WP_168464658.1	WP_191111279.1	WP_010962959.1	WP_041045789.1	WP_155969053.1	WP_015589304.1	WP_015589304.1	WP_175814415.1	OAM00708.1	OAM05779.1	WP_175809334.1	WP_017531977.1	WP_017531977.1	WP_175818575.1	WP_110410174.1	WP_038249904.1	WP_015589304.1		WP_155969053.1	WP_175939273.1	WP_139686662.1	WP_175838288.1	WP_143689262.1	WP_015588249.1	WP_007302390.1	WP_010962959.1	WP_175937448.1	KTV72_04655
OG0000281	WP_205517742.1	WP_173862901.1	WP_173862901.1	WP_176691174.1	WP_173862868.1	WP_187297614.1	WP_174132723.1	WP_174132723.1	WP_179949430.1	WP_179943900.1	WP_182366989.1	WP_182309470.1	WP_182320578.1	WP_041571546.1	WP_007302565.1	WP_167896309.1	WP_179948505.1	WP_108784086.1	WP_174516890.1	WP_114517632.1	WP_174855515.1	WP_168464674.1	WP_191111011.1	WP_179949430.1	WP_041045361.1	WP_174516023.1	WP_174516890.1	WP_174516890.1	WP_175814422.1	OAM00367.1	OAM05894.1	WP_175809651.1	WP_017532508.1	WP_017532508.1	WP_175818274.1	WP_110410553.1	WP_038248918.1	WP_015589150.1	WP_179945707.1	WP_196770132.1	WP_175938192.1	WP_179949532.1	WP_175837899.1	WP_177429460.1	WP_179948600.1	WP_007302565.1	WP_173862901.1	WP_175937670.1	KTV72_02225
OG0000282	WP_205517751.1	WP_038228098.1	WP_038228098.1	WP_006012141.1	WP_012673085.1	WP_187297346.1	WP_174132664.1	WP_174132664.1	WP_182282503.1	WP_012482001.1	WP_182366606.1	WP_182309205.1	WP_182320925.1	WP_179943606.1	WP_012482001.1	WP_179958974.1	WP_063631036.1	WP_108784005.1	WP_038199744.1	WP_114517102.1	WP_168455806.1	WP_168464914.1	WP_191111460.1	WP_038199744.1	WP_041046667.1	WP_038199744.1	WP_038199744.1	WP_038199744.1	WP_175814390.1	OAL99550.1	OAM06413.1	WP_175809759.1	WP_026092697.1	WP_026092697.1	WP_175818169.1	WP_179947431.1	WP_038248503.1	WP_041573560.1	WP_038199744.1	WP_038199744.1	WP_175938625.1	WP_139686588.1	WP_175837662.1	WP_143689146.1	WP_015588338.1	WP_012482001.1	WP_038228098.1	WP_175937104.1	KTV72_01325
OG0000283	WP_205517761.1	WP_010963034.1	WP_010963034.1	WP_006014462.1	WP_012673365.1	WP_187296813.1	WP_174132650.1	WP_174132650.1	WP_010082085.1	WP_007302416.1	WP_182367585.1	WP_182309778.1	WP_182320908.1	WP_011256257.1	WP_007302416.1	WP_011256257.1	WP_127464066.1		WP_141457271.1	WP_114517245.1	WP_168455433.1	WP_168464381.1	WP_191110772.1	WP_010082085.1	WP_041046729.1	WP_174515855.1	WP_174516871.1, WP_174517001.1	WP_197907272.1	WP_175813964.1	OAM00364.1	OAM06195.1	WP_175809212.1	WP_017532391.1	WP_017532391.1	WP_175818640.1	WP_110409508.1	WP_038250123.1	WP_012673365.1	WP_010082085.1	WP_155969478.1	WP_175939257.1	WP_139686651.1	WP_175838351.1	WP_006014462.1	WP_015588294.1	WP_149168771.1	WP_010963034.1	WP_175937086.1	KTV72_00590
OG0000284	WP_205517762.1	WP_038228212.1	WP_038228212.1	WP_039950679.1	WP_012673361.1	WP_187296818.1	WP_174132941.1	WP_174132941.1	WP_038228212.1	WP_052264998.1	WP_182367575.1	WP_182309799.1	WP_182320901.1	WP_041571351.1	WP_019236874.1	WP_167895728.1	WP_127464061.1	WP_108784098.1	WP_141457275.1	WP_114517241.1	WP_168455427.1	WP_168464525.1	WP_191111078.1	WP_038228212.1	WP_041045809.1	WP_174515851.1	WP_015589371.1	WP_209452396.1	WP_175814407.1	OAM03093.1	OAM06190.1	WP_175809218.1	WP_017532385.1	WP_017532385.1	WP_175818635.1	WP_110409581.1	WP_038250136.1	WP_015589371.1	WP_070356968.1	WP_155969468.1	WP_175939134.1	WP_029237670.1	WP_175838406.1	WP_143689228.1	WP_015588289.1	WP_149168769.1	WP_038228212.1	WP_175937579.1	KTV72_03635
OG0000285	WP_205517787.1	WP_010082465.1	WP_010082465.1	WP_006015228.1	WP_012673215.1	WP_187297542.1	WP_174133894.1	WP_174132947.1	WP_182282647.1	WP_052264806.1	WP_182367059.1	WP_182309538.1	WP_182320685.1	WP_011256698.1	WP_012481875.1	WP_167895796.1	WP_127464290.1	WP_108784305.1	WP_065094495.1	WP_114517156.1	WP_168455992.1	WP_168464840.1	WP_191111580.1	WP_208571622.1	WP_041046479.1	WP_155969085.1	WP_065094495.1	WP_065094495.1	WP_175814203.1	OAL99387.1	OAM05923.1, OAM06147.1	WP_175809610.1	WP_026092607.1	WP_026092607.1	WP_175818405.1	WP_110409963.1	WP_038250072.1	WP_015589200.1		WP_155969085.1	WP_175938146.1	WP_029237619.1	WP_175837858.1	WP_143689812.1	WP_015587947.1	WP_149169001.1	WP_010082465.1	WP_175937550.1	KTV72_03140
OG0000286	WP_205517792.1	WP_010962413.1	WP_010962413.1	WP_006013480.1	WP_006280288.1	WP_187297578.1	WP_174132902.1	WP_174132902.1	WP_070356754.1	WP_052265012.1	WP_182366320.1	WP_065094970.1	WP_182320095.1	WP_011256295.1	WP_007302322.1	WP_167896213.1	WP_127463962.1	WP_108784624.1	WP_015588814.1	WP_114517800.1	WP_168455692.1	WP_168464350.1	WP_191111491.1	WP_070356754.1	WP_041045715.1	WP_155968827.1	WP_015588814.1	WP_015588814.1	WP_175814034.1	OAL97651.1	OAM05982.1	WP_175809357.1	WP_017532342.1	WP_017532342.1	WP_175818553.1	WP_110409868.1	WP_006280288.1	WP_015588814.1	WP_070356754.1	WP_155968827.1	WP_175939325.1	WP_010403886.1	WP_175837994.1	WP_143689906.1	WP_015588162.1	WP_149168755.1	WP_010962413.1	WP_175937352.1	KTV72_02130
OG0000287	WP_205517801.1	WP_010082554.1	WP_010082554.1	WP_017531625.1	WP_007550161.1	WP_096617194.1	WP_174132612.1	WP_174132612.1	WP_010082554.1	WP_052264696.1	WP_007550161.1	WP_182309415.1	WP_182319944.1	WP_011256393.1	WP_007302819.1	WP_011256393.1	WP_063630460.1	WP_017531625.1	WP_141456971.1	WP_114517073.1	WP_168455834.1	WP_168464091.1	WP_191111500.1	WP_010082554.1	WP_041045804.1	WP_010082554.1	WP_007550161.1	WP_007550161.1	WP_175814244.1	OAL99973.1	OAM06471.1	WP_175809507.1	WP_017531625.1	WP_017531625.1	WP_175818450.1	WP_110409570.1	WP_051599610.1	WP_015589106.1	WP_070356792.1	WP_007550161.1	WP_175938464.1	WP_139686519.1	WP_175837722.1	WP_017531625.1	WP_015587704.1	WP_007302819.1	WP_010082554.1	WP_175937481.1	KTV72_01840
OG0000288	WP_205517807.1	WP_010963045.1	WP_010963045.1	WP_006014116.1	WP_121721680.1	WP_187296955.1	WP_174133116.1	WP_174133116.1	WP_010963045.1	WP_052264823.1	WP_182367729.1	WP_182309792.1	WP_182321133.1	WP_011256217.1	WP_019236805.1	WP_167895705.1	WP_127463906.1	WP_108784337.1	WP_141456677.1	WP_114517933.1	WP_168456260.1	WP_168464857.1	WP_191111422.1	WP_010963045.1	WP_041046036.1	WP_155969256.1	WP_174516924.1	WP_209452415.1	WP_175814378.1	OAL98686.1	OAM06401.1	WP_175809886.1	WP_017531966.1	WP_017531966.1	WP_175818689.1	WP_179947435.1	WP_038249755.1	WP_015589385.1	WP_010963045.1	WP_155969256.1	WP_175938393.1	WP_139686697.1	WP_175837953.1	WP_143689250.1	WP_015588085.1	WP_007302401.1	WP_010963045.1	WP_175937145.1	KTV72_00235
OG0000289	WP_205517813.1	WP_006280189.1, WP_010962692.1	WP_006280189.1, WP_010962692.1	WP_006012332.1	WP_006280189.1, WP_012673263.1	WP_187296867.1, WP_187297665.1			WP_182282577.1						WP_019236433.1, WP_019236460.1, WP_019236567.1			WP_108784543.1	WP_141456756.1, WP_141457037.1, WP_141457093.1	WP_114516883.1, WP_114517453.1, WP_114517499.1, WP_114517710.1	WP_168456075.1	WP_168464962.1		WP_006280189.1, WP_208571552.1, WP_208571631.1, WP_208571697.1, WP_208571792.1		WP_174515638.1, WP_174515639.1, WP_174515990.1	WP_174516723.1, WP_174516735.1						WP_017532028.1, WP_017532583.1	WP_017532583.1, WP_172758863.1		WP_110409338.1, WP_110410017.1, WP_110410415.1		WP_006280189.1, WP_015589006.1						WP_143689650.1	WP_015587753.1	WP_149168972.1	WP_006280189.1, WP_010962692.1		KTV72_00090
OG0000290	WP_205517823.1	WP_010963042.1	WP_010963042.1	WP_006013300.1	WP_006280334.1	WP_187296967.1	WP_174133352.1	WP_174133352.1	WP_182282717.1	WP_012481943.1	WP_065094847.1	WP_182309784.1	WP_065094847.1	WP_041571582.1	WP_019236857.1	WP_179958978.1	WP_127463917.1	WP_108784673.1	WP_015589379.1	WP_114517325.1	WP_168455295.1	WP_168464008.1	WP_191111107.1	WP_010963042.1	WP_041046303.1	WP_015589379.1	WP_015589379.1	WP_015589379.1	WP_175814346.1	OAL99139.1	OAM04645.1, OAM05022.1	WP_175809735.1	WP_017531869.1	WP_017531869.1	WP_175818192.1	WP_110410599.1	WP_051599662.1	WP_015589379.1	WP_010963042.1	WP_015589379.1	WP_175939316.1	WP_010403761.1	WP_175837473.1	WP_063630855.1	WP_015588104.1	WP_012481943.1	WP_010963042.1	WP_175937330.1	KTV72_00200
OG0000291	WP_205517834.1	WP_010963102.1	WP_010963102.1	WP_006014487.1	WP_007548474.1	WP_096617264.1	WP_174133998.1		WP_182282782.1	WP_007302348.1	WP_182367788.1	WP_182309814.1	WP_182320600.1	WP_011256717.1	WP_007302348.1	WP_167895781.1	WP_127463941.1	WP_007302348.1, WP_016948454.1	WP_141456694.1	WP_114517267.1	WP_168455859.1	WP_168463976.1	WP_191111443.1	WP_010963102.1	WP_041045581.1	WP_155969196.1	WP_015589444.1	WP_015589444.1	WP_175814209.1	OAM00653.1	OAM06215.1	WP_175809603.1	WP_017531910.1	WP_017531910.1	WP_175818412.1	WP_110410500.1	WP_038250589.1	WP_015589444.1	WP_070357000.1	WP_155969196.1	WP_175939101.1	WP_139686753.1	WP_175837403.1	WP_143689358.1	WP_015588136.1	WP_007302348.1	WP_010963102.1	WP_175937684.1	KTV72_01215
OG0000292	WP_205517836.1	WP_007549064.1	WP_007549064.1	WP_039950787.1	WP_007549064.1	WP_187297604.1	WP_174133010.1	WP_174133010.1	WP_007549064.1	WP_012481895.1	WP_179951370.1	WP_182309657.1	WP_182320588.1	WP_011256242.1	WP_012481895.1	WP_011256242.1	WP_010402892.1	WP_108784395.1	WP_179949601.1	WP_114517720.1	WP_168456233.1	WP_168464896.1	WP_191111490.1	WP_007549064.1	WP_041046006.1	WP_174516141.1	WP_174516854.1	WP_174516854.1	WP_175814409.1	OAL98091.1	OAM06439.1	WP_175809261.1	WP_012481895.1	WP_012481895.1	WP_175818626.1	WP_110409243.1	WP_038249402.1	WP_174516854.1	WP_179945720.1	WP_179951370.1	WP_175938200.1	WP_139686803.1	WP_175838056.1	WP_012481895.1	WP_015587971.1	WP_012481895.1	WP_007549064.1		KTV72_03720
OG0000293	WP_205517842.1	WP_038228260.1	WP_038228260.1	WP_006015353.1	WP_006280172.1	WP_187297270.1		WP_174133164.1	WP_182282608.1	WP_052265030.1	WP_182366849.1	WP_182309413.1	WP_182320276.1	WP_011256302.1	WP_019236608.1	WP_167895734.1	WP_127463641.1	WP_108784683.1	WP_141457201.1	WP_114516951.1	WP_168455618.1	WP_168463987.1	WP_191111532.1	WP_208571750.1	WP_041046731.1	WP_070357048.1	WP_141457201.1	WP_197907187.1	WP_175813945.1	OAM02046.1	OAM06408.1	WP_175809824.1	WP_017531819.1	WP_017531819.1	WP_175818659.1	WP_110410164.1, WP_110410501.1	WP_038248982.1	WP_041573573.1	WP_070357048.1	WP_070357048.1	WP_175939215.1	WP_139686391.1	WP_175837426.1	WP_143689504.1	WP_135352807.1	WP_019236608.1	WP_038228260.1	WP_175937071.1	KTV72_02915
OG0000294	WP_205517844.1	WP_010963063.1	WP_010963063.1	WP_039950381.1	WP_006280259.1	WP_187297581.1	WP_174134059.1, WP_174134289.1		WP_010963063.1	WP_052265025.1	WP_010963063.1	WP_182309650.1	WP_010963063.1	WP_041571507.1	WP_012481964.1	WP_167896171.1	WP_127464016.1	WP_108784112.1	WP_010963063.1	WP_114517109.1	WP_174855512.1	WP_168464396.1	WP_191111522.1	WP_010963063.1	WP_041044962.1	WP_010963063.1	WP_010963063.1	WP_209452406.1	WP_175814216.1	OAL98658.1	OAM03869.1	WP_175809594.1	WP_026092616.1	WP_026092616.1	WP_175818421.1	WP_110410521.1	WP_038249394.1	WP_010963063.1	WP_010963063.1	WP_010963063.1	WP_175938047.1	WP_029237643.1	WP_175838272.1	WP_143689707.1	WP_135352752.1	WP_012481964.1	WP_010963063.1	WP_175937787.1	KTV72_03060
OG0000295	WP_205517845.1	WP_010962337.1	WP_010962337.1	WP_051008240.1	WP_173862876.1	WP_187297029.1	WP_174134291.1	WP_174133510.1	WP_182282498.1	WP_044475428.1	WP_182366424.1	WP_182309797.1	WP_182319979.1	WP_041571489.1	WP_051018850.1	WP_167896326.1	WP_063630955.1	WP_108783929.1	WP_010962337.1	WP_179947445.1	WP_168456240.1	WP_168463913.1	WP_191111127.1	WP_010962337.1	WP_052463345.1	WP_174515790.1	WP_010962337.1	WP_197907335.1	WP_175814303.1	OAL96698.1	OAM05882.1	WP_175809422.1	WP_083852058.1	WP_083852058.1	WP_175818509.1	WP_110410296.1	WP_038248870.1	WP_010962337.1	WP_179945733.1	WP_174515790.1	WP_175938234.1	WP_050780608.1	WP_175838009.1	WP_143689184.1	WP_051063891.1	WP_044475428.1	WP_010962337.1	WP_175937435.1	KTV72_01045
OG0000296		WP_006280257.1	WP_006280257.1	WP_006013023.1	WP_006280257.1	WP_096641511.1	WP_174133413.1, WP_174133516.1	WP_174133413.1, WP_174133516.1	WP_006280257.1	WP_007302365.1	WP_006280257.1	WP_182309653.1	WP_182320514.1	WP_011256928.1	WP_007302365.1	WP_011256928.1	WP_127464014.1	WP_108784105.1	WP_006280257.1	WP_114517838.1	WP_168455869.1	WP_168464895.1		WP_006280257.1	WP_041046507.1	WP_006280257.1	WP_006280257.1	WP_006280257.1	WP_175814433.1	OAL98655.1	OAM03864.1	WP_175809593.1	WP_017531897.1	WP_017531897.1	WP_175818424.1	WP_110409208.1	WP_038249392.1	WP_006280257.1	WP_070356987.1	WP_006280257.1	WP_175938129.1	WP_064085999.1	WP_175838552.1	WP_143689366.1	WP_015588224.1	WP_007302365.1	WP_006280257.1	WP_175937816.1	KTV72_03050
OG0000297		WP_010962688.1	WP_010962688.1	WP_006015580.1	WP_012673239.1	WP_187296858.1, WP_187297517.1				WP_096097256.1					WP_019236977.1		WP_127464215.1	WP_108783966.1, WP_108784583.1	WP_015589010.1, WP_141457048.1	WP_114516972.1, WP_114517444.1, WP_114517476.1, WP_114517704.1, WP_114517762.1, WP_114517885.1, WP_114517900.1		WP_168464792.1	WP_174517025.1	WP_108783966.1, WP_174517025.1, WP_208571556.1		WP_141457048.1, WP_174515644.1	WP_174517025.1, WP_174517026.1			OAM01646.1			WP_017532579.1	WP_017532579.1		WP_110409294.1, WP_110410003.1, WP_110410072.1, WP_110410122.1		WP_015589010.1	WP_010962688.1	WP_155968657.1				WP_143688746.1	WP_015588504.1	WP_149168981.1	WP_010962688.1
OG0000298		WP_010962796.1	WP_010962796.1	WP_006014776.1	WP_006280098.1	WP_187297080.1	WP_174133049.1	WP_174133049.1, WP_174133329.1	WP_182282636.1	WP_007302013.1	WP_182367989.1	WP_182309351.1	WP_006280098.1	WP_011256795.1	WP_007302013.1	WP_011256795.1	WP_127463742.1	WP_015587888.1	WP_006280098.1	WP_114516871.1	WP_168455306.1	WP_168464865.1	WP_191111269.1	WP_010962796.1	WP_041044970.1	WP_010962796.1	WP_006280098.1	WP_209452487.1	WP_175813868.1	OAM01750.1	OAM05933.1	WP_175809802.1	WP_007302013.1	WP_007302013.1	WP_175818119.1	WP_112477233.1	WP_038248157.1	WP_006280098.1	WP_010962796.1	WP_010962796.1	WP_175939174.1	WP_139686884.1	WP_175838369.1	WP_006014776.1	WP_015587888.1	WP_149168636.1	WP_010962796.1	WP_175937419.1	KTV72_00025
OG0000299	WP_006279181.1	WP_006279181.1	WP_006279181.1	WP_006012224.1	WP_006279181.1	WP_006279181.1	WP_174133319.1	WP_174133319.1	WP_006279181.1	WP_010404687.1	WP_006279181.1	WP_006279181.1	WP_006279181.1	WP_011256536.1	WP_010404687.1	WP_011256536.1	WP_010404687.1	WP_010404687.1	WP_006279181.1	WP_114517039.1	WP_168456162.1	WP_168463875.1	WP_191110826.1	WP_006279181.1	WP_041045211.1	WP_006279181.1	WP_006279181.1	WP_006279181.1	WP_175814046.1	OAM03453.1	OAM06028.1	WP_175809700.1	WP_017532489.1	WP_017532489.1	WP_175818232.1	WP_110409469.1	WP_006279181.1	WP_006279181.1	WP_006279181.1	WP_006279181.1	WP_175938752.1	WP_010404687.1	WP_175837561.1	WP_017532489.1	WP_135352892.1	WP_010404687.1	WP_006279181.1	WP_041045211.1	KTV72_00320
OG0000300	WP_010962750.1	WP_010962750.1	WP_010962750.1	WP_006012247.1	WP_010962750.1	WP_096616824.1	WP_174133961.1	WP_174133143.1	WP_010962750.1	WP_052265060.1	WP_010962750.1	WP_182309459.1	WP_010962750.1	WP_011256528.1	WP_019236924.1	WP_167895915.1	WP_127464114.1	WP_108784175.1	WP_010962750.1		WP_168456154.1	WP_168463882.1	WP_191110834.1	WP_010962750.1	WP_041045225.1	WP_010962750.1	WP_010962750.1	WP_010962750.1	WP_175814054.1	OAM03461.1	OAM06021.1	WP_175809693.1	WP_017532493.1	WP_017532493.1	WP_175818239.1	WP_110409461.1	WP_038249596.1	WP_015589140.1	WP_010962750.1	WP_010962750.1	WP_175938737.1	WP_010404703.1	WP_175837576.1	WP_143689130.1	WP_015588353.1	WP_007302544.1	WP_010962750.1	WP_175937299.1	KTV72_00360
OG0000301	WP_096616043.1	WP_010962778.1	WP_010962778.1	WP_006014255.1	WP_007549196.1	WP_096616043.1	WP_174134054.1	WP_174133308.1	WP_070356885.1	WP_052264795.1	WP_182366635.1	WP_182309496.1	WP_070356885.1	WP_011256227.1	WP_007302233.1	WP_011256227.1		WP_108783942.1	WP_065106726.1	WP_114516910.1	WP_168455326.1	WP_168464259.1	WP_191110724.1	WP_070356885.1	WP_041045852.1	WP_174515840.1	WP_065106726.1	WP_209452492.1	WP_175814285.1	OAL98684.1	OAM06325.1	WP_175809446.1	WP_017531936.1	WP_017531936.1	WP_175818494.1	WP_110409589.1	WP_038248911.1	WP_015589161.1	WP_070356885.1	WP_065106726.1	WP_175939197.1	WP_139686684.1	WP_175838390.1	WP_143689336.1	WP_015588065.1	WP_149168717.1	WP_010962778.1	WP_175937459.1	KTV72_02625
OG0000302	WP_096616812.1	WP_006279863.1	WP_006279863.1	WP_006012263.1	WP_006279863.1	WP_096616812.1		WP_174133149.1	WP_006279863.1	WP_052265058.1	WP_182366936.1	WP_006279863.1	WP_006279863.1	WP_011256522.1	WP_019236927.1	WP_011256522.1	WP_127464119.1	WP_006012263.1	WP_141456930.1	WP_047758918.1	WP_168456148.1	WP_168463888.1	WP_191110840.1	WP_006279863.1	WP_052463181.1	WP_006279863.1	WP_141456930.1	WP_141456930.1	WP_175814060.1	OAM03467.1	OAM06015.1	WP_175809687.1	WP_006012263.1	WP_006012263.1	WP_175818245.1	WP_110409455.1	WP_006279863.1	WP_015589139.1	WP_006279863.1	WP_006279863.1	WP_175938725.1	WP_006012263.1	WP_175837587.1	WP_006012263.1	WP_135352888.1	WP_007302550.1	WP_006279863.1	WP_175937305.1	KTV72_00390
OG0000303	WP_096617007.1	WP_006279610.1	WP_006279610.1	WP_006014037.1	WP_012673322.1	WP_187297131.1	WP_174132818.1	WP_174132818.1	WP_006279610.1	WP_007302391.1	WP_182367426.1	WP_151807803.1	WP_182320999.1	WP_011256671.1	WP_007302391.1	WP_167895820.1	WP_108784434.1	WP_108784434.1	WP_015589305.1	WP_114517129.1	WP_168455657.1	WP_168464473.1	WP_191110766.1	WP_006279610.1	WP_041045878.1	WP_065094376.1	WP_015589305.1	WP_015589305.1		OAM00705.1	OAM05780.1	WP_175809324.1	WP_017531976.1	WP_017531976.1	WP_175818570.1	WP_110409758.1	WP_038249894.1	WP_015589305.1	WP_006279610.1	WP_006279610.1	WP_175939228.1	WP_010404127.1	WP_175838081.1	WP_143689261.1	WP_015588250.1	WP_007302391.1	WP_006279610.1	WP_175937726.1	KTV72_01680
OG0000304	WP_096617290.1	WP_010962367.1	WP_010962367.1	WP_006015750.1	WP_006280141.1	WP_187297392.1	WP_174133996.1	WP_174132837.1	WP_182282472.1	WP_007302466.1	WP_182366258.1	WP_182309627.1	WP_010962367.1	WP_011256740.1	WP_019236885.1	WP_167895763.1	WP_127464000.1	WP_159077684.1	WP_015588838.1	WP_114516835.1	WP_168455863.1	WP_168464581.1	WP_191111527.1	WP_010962367.1	WP_041045573.1	WP_174515951.1	WP_015588838.1	WP_015588838.1	WP_175814212.1	OAM02025.1	OAM05878.1	WP_175809599.1	WP_017532418.1	WP_017532418.1	WP_175818416.1	WP_112477199.1	WP_038250207.1	WP_015588838.1	WP_010962367.1	WP_155968284.1	WP_175938350.1	WP_139686614.1	WP_175837929.1	WP_143689188.1	WP_135352924.1	WP_007302466.1	WP_010962367.1	WP_175937494.1	KTV72_01235
OG0000305	WP_096617535.1	WP_010962908.1	WP_010962908.1	WP_006012614.1	WP_007548854.1	WP_096617535.1	WP_174134135.1		WP_038199190.1	WP_006012614.1	WP_077188307.1	WP_182309603.1	WP_182321186.1	WP_011256954.1	WP_006012614.1	WP_011256954.1	WP_006012614.1	WP_006012614.1	WP_015589236.1	WP_114516887.1	WP_168455721.1	WP_168464431.1, WP_168464639.1	WP_191111085.1	WP_038199190.1	WP_041045897.1	WP_077188307.1	WP_174516985.1	WP_015589236.1	WP_175813993.1	OAM00158.1	OAM06244.1	WP_175809272.1	WP_006012614.1	WP_006012614.1	WP_175818604.1	WP_110409959.1		WP_015589236.1	WP_038199190.1	WP_155968926.1	WP_175938882.1	WP_006012614.1	WP_175837312.1	WP_006012614.1	WP_006012614.1	WP_006012614.1	WP_010962908.1	WP_175937602.1	KTV72_02740
OG0000306	WP_096617771.1	WP_010962967.1	WP_010962967.1	WP_006014434.1	WP_010962967.1	WP_187297538.1	WP_174133065.1	WP_174133065.1	WP_010962967.1	WP_006014434.1	WP_065094662.1	WP_041573607.1	WP_010962967.1	WP_011256814.1	WP_006014434.1	WP_011256814.1	WP_029237672.1	WP_029237672.1	WP_041573607.1	WP_047759731.1	WP_168455715.1	WP_168464920.1	WP_191111581.1	WP_010962967.1	WP_041045415.1	WP_065094662.1	WP_041573607.1	WP_041573607.1	WP_175814291.1		OAM06186.1	WP_175809858.1	WP_017532381.1	WP_017532381.1	WP_175818500.1	WP_110409946.1	WP_038250161.1	WP_041573607.1	WP_083250475.1	WP_041573607.1	WP_175938135.1	WP_029237672.1	WP_175838546.1	WP_006014434.1	WP_006014434.1	WP_006014434.1	WP_010962967.1	WP_041045415.1	KTV72_02785
OG0000307	WP_164224295.1	WP_006279898.1	WP_006279898.1	WP_006012144.1	WP_006279898.1	WP_164224295.1	WP_174132665.1	WP_174132665.1	WP_006279898.1	WP_080600798.1	WP_006279898.1	WP_006279898.1	WP_006279898.1	WP_011256888.1	WP_080600798.1	WP_011256888.1	WP_015588337.1	WP_015588337.1	WP_006279898.1	WP_114517097.1	WP_011256888.1	WP_168464541.1	WP_191111573.1	WP_006279898.1	WP_011256888.1	WP_006279898.1	WP_006279898.1	WP_006279898.1	WP_175814449.1		OAM06414.1	WP_175809760.1	WP_015588337.1	WP_015588337.1	WP_175818168.1	WP_110409482.1	WP_081818049.1	WP_006279898.1	WP_006279898.1	WP_006279898.1	WP_011256888.1	WP_010404613.1	WP_175837660.1	WP_010404613.1	WP_015588337.1	WP_010404613.1	WP_006279898.1	WP_175937105.1	KTV72_01330
OG0000308	WP_164224298.1, WP_205517736.1	WP_010082594.1	WP_010082594.1	WP_006014944.1	WP_006279876.1	WP_187296873.1		WP_174132912.1	WP_010082594.1	WP_052264861.1	WP_182366447.1	WP_182309518.1	WP_010082594.1	WP_011256770.1	WP_019236673.1	WP_011256770.1	WP_127463761.1	WP_108783987.1	WP_006279876.1	WP_047759800.1	WP_168455873.1	WP_168464750.1	WP_191110716.1	WP_010082594.1	WP_041045022.1	WP_006279876.1	WP_006279876.1	WP_006279876.1		OAM01712.1	OAM06249.1	WP_175809717.1	WP_017532139.1	WP_017532139.1	WP_175818210.1	WP_110409429.1	WP_010082594.1	WP_006279876.1	WP_070356724.1	WP_006279876.1	WP_175938798.1	WP_139686854.1	WP_175837491.1	WP_143689771.1	WP_015587910.1	WP_019236673.1	WP_010082594.1	WP_175937023.1	KTV72_02510
OG0000309	WP_164224302.1	WP_010963016.1	WP_010963016.1	WP_006013489.1	WP_012673353.1	WP_187297266.1	WP_174133879.1	WP_174133025.1	WP_010963016.1	WP_007302330.1	WP_182367184.1	WP_182309736.1	WP_182321258.1	WP_011256632.1	WP_019236839.1	WP_167895849.1	WP_127463956.1	WP_108784559.1	WP_141457288.1		WP_168455558.1	WP_168464128.1	WP_191111483.1	WP_010963016.1	WP_041044946.1	WP_012673353.1	WP_141457288.1	WP_141457288.1	WP_175814261.1	OAL99818.1	OAM05974.1	WP_175809484.1	WP_017532318.1	WP_017532318.1	WP_175818469.1	WP_110410548.1	WP_038250635.1	WP_015589359.1	WP_010963016.1	WP_012673353.1	WP_175939296.1	WP_139686742.1	WP_175837377.1	WP_143689292.1	WP_015588154.1	WP_149168753.1	WP_010963016.1	WP_175937157.1	KTV72_02555, KTV72_04795
OG0000310	WP_164224305.1	WP_010963113.1	WP_010963113.1	WP_006015702.1	WP_007548461.1	WP_187297173.1	WP_174133948.1	WP_174132934.1	WP_010963113.1	WP_052264670.1	WP_182367750.1	WP_182309826.1	WP_010963113.1	WP_011256683.1	WP_026097264.1	WP_167895808.1	WP_127463986.1	WP_108784622.1	WP_010963113.1	WP_114516852.1	WP_168455266.1	WP_168464495.1	WP_191111453.1	WP_010963113.1	WP_041045378.1	WP_010963113.1	WP_010963113.1	WP_010963113.1	WP_175814073.1	OAL99171.1	OAM05862.1	WP_175809674.1	WP_083852057.1	WP_083852057.1	WP_175818259.1	WP_110409773.1	WP_010963113.1	WP_010963113.1	WP_010963113.1	WP_155969122.1	WP_175938984.1	WP_139686623.1	WP_175837748.1	WP_143689202.1	WP_135352933.1	WP_026097264.1	WP_010963113.1	WP_175937316.1
OG0000311	WP_164224314.1	WP_010962877.1	WP_010962877.1	WP_006013710.1	WP_012673281.1	WP_187297235.1	WP_174133082.1	WP_174133082.1	WP_010962877.1	WP_007302682.1	WP_182367162.1	WP_182309926.1	WP_182321046.1	WP_011256704.1	WP_007302682.1	WP_167895791.1	WP_127464195.1	WP_108784114.1	WP_015589262.1	WP_114517275.1	WP_168455348.1	WP_168464704.1	WP_191110909.1	WP_010962877.1	WP_041045669.1	WP_174516108.1	WP_015589262.1	WP_209452464.1	WP_175813850.1	OAL97261.1	OAM06468.1	WP_175809783.1	WP_017532638.1	WP_017532638.1	WP_175818136.1	WP_110409925.1	WP_038248054.1	WP_015589262.1		WP_155969178.1	WP_175938278.1	WP_010401559.1	WP_175838452.1	WP_063631142.1	WP_015588472.1	WP_007302682.1	WP_010962877.1	WP_175937397.1	KTV72_03330
OG0000312	WP_164224315.1	WP_010962876.1	WP_010962876.1		WP_015589263.1	WP_187297236.1	WP_174133083.1	WP_174133083.1	WP_182282664.1	WP_012481753.1	WP_182309927.1	WP_182309927.1	WP_182321044.1	WP_011256703.1	WP_012481753.1	WP_167895792.1	WP_015588473.1	WP_108784115.1	WP_015589263.1	WP_114517276.1	WP_168455349.1	WP_168464703.1	WP_191110910.1	WP_010962876.1	WP_041045667.1	WP_015589263.1	WP_015589263.1	WP_209452465.1	WP_175813851.1	OAL97262.1	OAM06467.1	WP_175809784.1	WP_010401557.1	WP_010401557.1	WP_175818135.1	WP_110410569.1	WP_038248052.1	WP_015589263.1	WP_010962876.1	WP_015589263.1	WP_175938280.1	WP_010401557.1	WP_175838453.1	WP_143689605.1	WP_015588473.1	WP_012481753.1	WP_010962876.1	WP_175937396.1	KTV72_05005
OG0000313	WP_164224333.1	WP_010963089.1	WP_010963089.1	WP_006014597.1	WP_007549725.1	WP_187297317.1	WP_174133076.1	WP_174133076.1	WP_070356994.1	WP_052264719.1	WP_182367896.1	WP_182309837.1	WP_182321250.1	WP_011256936.1	WP_019236756.1	WP_011256936.1	WP_127463846.1		WP_015589434.1	WP_114516750.1	WP_168455751.1	WP_168464112.1	WP_191111054.1	WP_010082030.1	WP_041046165.1	WP_010082030.1	WP_015589434.1	WP_015589434.1	WP_175813893.1	OAL99592.1	OAM05080.1	WP_175809174.1	WP_017532239.1	WP_017532239.1	WP_175818095.1	WP_110409604.1	WP_038248780.1	WP_015589434.1	WP_070356994.1	WP_155969215.1	WP_175938116.1	WP_139686822.1	WP_175838133.1	WP_143689869.1	WP_015588005.1	WP_019236756.1	WP_010963089.1	WP_175937532.1	KTV72_01515
OG0000314	WP_164224339.1	WP_010963014.1	WP_010963014.1	WP_006013499.1	WP_007551133.1	WP_187297262.1	WP_174133027.1	WP_174133027.1	WP_006279425.1	WP_007302334.1	WP_182367193.1	WP_182309740.1	WP_006279425.1	WP_011256635.1	WP_007302334.1	WP_011256635.1	WP_017532317.1	WP_159077685.1	WP_007551133.1	WP_114517161.1	WP_168455555.1	WP_168464208.1	WP_191111477.1	WP_006279425.1	WP_041044952.1	WP_006279425.1	WP_174516906.1	WP_007551133.1	WP_175814263.1	OAL99811.1	OAM06392.1	WP_175809482.1	WP_017532317.1	WP_017532317.1	WP_175818471.1	WP_110409762.1	WP_006279425.1	WP_007551133.1	WP_006279425.1	WP_006279425.1	WP_175837373.1	WP_010403908.1	WP_175837373.1	WP_007302334.1	WP_015588151.1	WP_007302334.1	WP_010963014.1	WP_041044952.1	KTV72_02575
OG0000315	WP_164224427.1	WP_010081973.1	WP_010081973.1	WP_006015724.1	WP_007548693.1	WP_187297178.1	WP_174133846.1	WP_174133193.1	WP_010081973.1	WP_007302454.1	WP_182367734.1	WP_010081973.1	WP_182320492.1	WP_011256902.1	WP_007302454.1	WP_167896148.1	WP_127463992.1	WP_108784150.1	WP_010081973.1	WP_114516846.1	WP_168455532.1	WP_168464313.1	WP_191110860.1	WP_010081973.1	WP_041045916.1	WP_010081973.1	WP_174516796.1	WP_010081973.1	WP_175814327.1	OAM01788.1	OAM05867.1	WP_175809377.1	WP_017532408.1	WP_017532408.1	WP_175818542.1	WP_110410512.1	WP_038249966.1	WP_010081973.1	WP_010081973.1	WP_010081973.1	WP_175938432.1	WP_010404313.1	WP_175837687.1	WP_143689197.1	WP_015588191.1	WP_007302454.1	WP_010081973.1	WP_175937596.1	KTV72_04555
OG0000316	WP_164224446.1	WP_010082472.1	WP_010082472.1	WP_006014752.1	WP_012673259.1	WP_187297076.1	WP_174134004.1		WP_010082472.1	WP_052264786.1	WP_182367013.1	WP_182309353.1	WP_182320483.1	WP_011256798.1	WP_019236657.1	WP_011256798.1	WP_127463738.1	WP_108784059.1	WP_010082472.1	WP_114516874.1	WP_168455310.1	WP_168464745.1	WP_191111265.1	WP_010082472.1	WP_041044980.1	WP_010082472.1	WP_010082472.1	WP_010082472.1	WP_175813872.1	OAM01754.1	OAM05937.1	WP_175809806.1	WP_006014752.1	WP_006014752.1	WP_175818115.1	WP_110409860.1	WP_038248148.1	WP_010082472.1	WP_010082472.1	WP_010082472.1	WP_175939170.1	WP_139686887.1	WP_175838373.1	WP_143689396.1	WP_015587884.1	WP_149168633.1	WP_010082472.1	WP_175937423.1	KTV72_00045
OG0000317	WP_164224478.1	WP_010962783.1	WP_010962783.1	WP_006013619.1	WP_007549418.1	WP_187297112.1	WP_174133383.1	WP_174133383.1	WP_182282631.1	WP_052264858.1	WP_182366251.1	WP_010962783.1	WP_182320460.1	WP_011256648.1	WP_007302102.1	WP_011256648.1	WP_127463691.1	WP_108784050.1	WP_010962783.1	WP_114517681.1	WP_168455540.1	WP_168464509.1	WP_191110700.1	WP_010962783.1	WP_041045785.1	WP_010962783.1	WP_010962783.1	WP_010962783.1	WP_175814376.1	OAM00643.1	OAM06424.1	WP_175809747.1	WP_017531846.1	WP_017531846.1	WP_175818182.1	WP_110410506.1		WP_010962783.1	WP_010962783.1	WP_010962783.1	WP_175938072.1	WP_010406917.1	WP_175838211.1	WP_143689411.1	WP_108784050.1	WP_007302102.1	WP_010962783.1	WP_175937445.1	KTV72_01280
OG0000318	WP_164224484.1	WP_010081988.1	WP_010081988.1	WP_006014270.1	WP_007549200.1	WP_187297101.1	WP_174133484.1	WP_174133484.1	WP_010081988.1	WP_052264797.1	WP_182366638.1	WP_182309499.1	WP_182320449.1	WP_011256223.1	WP_007302229.1	WP_011256223.1	WP_127463889.1	WP_108783943.1	WP_141456920.1	WP_114516905.1	WP_168455331.1	WP_168464036.1	WP_191111049.1	WP_010081988.1	WP_041045861.1	WP_174515838.1	WP_151808057.1	WP_151808057.1	WP_175814282.1	OAL98679.1	OAM06330.1	WP_175809453.1	WP_017531932.1	WP_017531932.1	WP_175818490.1	WP_110409687.1	WP_038248900.1	WP_015589156.1	WP_010081988.1	WP_155968302.1	WP_175939203.1	WP_139686681.1	WP_175838399.1	WP_143689341.1	WP_135353042.1	WP_007302229.1	WP_010081988.1	WP_175937455.1	KTV72_02650
OG0000319	WP_164224486.1	WP_010962784.1	WP_010962784.1	WP_006013621.1	WP_010962784.1	WP_187297113.1	WP_174133384.1	WP_174133384.1	WP_010962784.1	WP_007302103.1	WP_182366250.1	WP_182309491.1	WP_182320462.1	WP_011256649.1	WP_007302103.1	WP_011256649.1	WP_127463690.1	WP_108784049.1	WP_015589165.1	WP_179947498.1	WP_168455541.1	WP_174855538.1	WP_191110699.1	WP_010962784.1	WP_145971853.1	WP_174515845.1	WP_015589165.1	WP_209452491.1	WP_175814375.1	OAM00644.1	OAM06423.1	WP_175809746.1	WP_017531847.1	WP_017531847.1	WP_175818183.1	WP_110410507.1		WP_015589165.1	WP_010962784.1	WP_196770131.1	WP_175938073.1	WP_010406921.1	WP_175838209.1	WP_143689410.1	WP_135352791.1	WP_007302103.1	WP_010962784.1	WP_175937446.1	KTV72_01285
OG0000320	WP_164224514.1	WP_010962605.1	WP_010962605.1	WP_006013657.1	WP_012673114.1	WP_187296920.1		WP_174133005.1	WP_010962605.1	WP_007302699.1	WP_182366885.1	WP_010962605.1	WP_182320250.1	WP_011256496.1	WP_007302699.1	WP_011256496.1	WP_127464204.1	WP_108784591.1	WP_015588978.1	WP_114516929.1	WP_168456036.1	WP_168464197.1	WP_191111020.1	WP_010962605.1	WP_041045428.1	WP_010962605.1	WP_015588978.1	WP_015588978.1	WP_175814159.1	OAM00717.1	OAM05815.1	WP_175809627.1	WP_017532623.1	WP_017532623.1	WP_175818355.1	WP_110410299.1	WP_038248331.1	WP_015588978.1	WP_070356819.1	WP_012673114.1	WP_175938576.1	WP_139686495.1	WP_175837816.1	WP_143689596.1	WP_015588487.1	WP_149168864.1	WP_010962605.1	WP_175937454.1	KTV72_02215
OG0000321	WP_164224523.1	WP_010962599.1	WP_010962599.1	WP_096560729.1	WP_012673124.1	WP_187297324.1	WP_174132726.1	WP_174132726.1	WP_182282618.1	WP_019236367.1	WP_182366881.1	WP_182309328.1	WP_182320242.1	WP_041571539.1	WP_019236367.1	WP_167896312.1	WP_127464199.1	WP_108784202.1	WP_015588983.1	WP_114516950.1	WP_168456023.1	WP_168464056.1	WP_191110913.1	WP_010962599.1	WP_041045355.1	WP_174515879.1	WP_015588983.1	WP_015588983.1	WP_175814088.1	OAM01720.1	OAM06478.1	WP_175809579.1	WP_017532631.1	WP_017532631.1	WP_175818277.1	WP_110410229.1		WP_015588983.1	WP_010962599.1	WP_155968416.1	WP_175938553.1	WP_139686490.1	WP_175838514.1	WP_143689599.1	WP_041581561.1	WP_149168867.1	WP_010962599.1	WP_175937719.1	KTV72_03265
OG0000322	WP_164224524.1	WP_006279902.1	WP_006279902.1	WP_006012135.1	WP_007549649.1	WP_187297337.1	WP_174132662.1	WP_174132662.1	WP_006279902.1	WP_019236916.1	WP_065095371.1	WP_006279902.1	WP_182320807.1	WP_011256885.1	WP_019236916.1	WP_167896136.1	WP_127464101.1	WP_010404622.1	WP_015588865.1	WP_114517103.1	WP_168455808.1	WP_168464362.1	WP_191111459.1	WP_006279902.1	WP_041045689.1	WP_006279902.1	WP_015588865.1	WP_015588865.1	WP_175814389.1	OAL99545.1	OAM06411.1	WP_175809757.1	WP_017532478.1	WP_017532478.1	WP_175818171.1	WP_110409480.1	WP_038249830.1	WP_015588865.1	WP_006279902.1	WP_006279902.1	WP_175938630.1	WP_010404622.1	WP_175838488.1	WP_143689145.1	WP_015588340.1	WP_010404622.1	WP_006279902.1	WP_175937103.1	KTV72_03995
OG0000323	WP_164224543.1	WP_007548577.1	WP_007548577.1	WP_006014403.1	WP_007548577.1	WP_187297494.1	WP_174132742.1	WP_174132742.1	WP_007548577.1	WP_007302259.1	WP_182367642.1	WP_182309666.1	WP_182320545.1	WP_011256443.1	WP_007302259.1	WP_167896012.1		WP_108784183.1	WP_007548577.1	WP_114517488.1	WP_168455731.1	WP_168464234.1	WP_191111218.1	WP_007548577.1	WP_041045624.1	WP_007548577.1	WP_007548577.1	WP_007548577.1	WP_175814272.1	OAL99658.1	OAM06175.1	WP_175809860.1	WP_017532370.1	WP_017532370.1	WP_175818479.1	WP_110410181.1	WP_038250672.1	WP_007548577.1	WP_070356978.1	WP_007548577.1	WP_175938316.1	WP_139686640.1	WP_175837289.1	WP_143689238.1	WP_015588276.1	WP_007302259.1	WP_007548577.1	WP_175937272.1	KTV72_01985
OG0000324	WP_164224544.1	WP_006279573.1	WP_006279573.1	WP_006014406.1	WP_007548576.1	WP_187297493.1		WP_174132741.1	WP_006279573.1	WP_007302258.1	WP_182367644.1	WP_006279573.1	WP_182320542.1	WP_011256442.1	WP_007302258.1	WP_167896013.1	WP_127464051.1	WP_108784182.1	WP_007548576.1	WP_114517487.1	WP_168455732.1	WP_168463825.1	WP_191111217.1	WP_006279573.1	WP_041045626.1	WP_006279573.1	WP_007548576.1	WP_007548576.1	WP_175814273.1	OAL99657.1	OAM06176.1	WP_175809472.1	WP_017532371.1	WP_017532371.1	WP_175818480.1	WP_110410182.1	WP_007548576.1	WP_007548576.1	WP_070356979.1	WP_006279573.1	WP_175938318.1	WP_017532371.1	WP_175837291.1	WP_143689237.1	WP_135352736.1	WP_007302258.1	WP_006279573.1	WP_175937273.1	KTV72_01980
OG0000325	WP_164224576.1	WP_010962851.1	WP_010962851.1	WP_006013935.1	WP_007549151.1	WP_187297228.1	WP_174132893.1	WP_174132893.1	WP_010082456.1	WP_096097253.1	WP_182320717.1	WP_182309565.1	WP_182320717.1	WP_011256280.1	WP_019236308.1	WP_011256280.1	WP_015587654.1	WP_015587654.1	WP_007549151.1	WP_114517785.1	WP_168455513.1	WP_168464482.1	WP_191111397.1	WP_010082456.1	WP_041046441.1	WP_151807997.1	WP_007549151.1	WP_007549151.1	WP_175813985.1	OAM00153.1	OAM05892.1	WP_175809236.1	WP_017532297.1	WP_017532297.1	WP_175818615.1		WP_038248374.1	WP_007549151.1	WP_010082456.1	WP_151807997.1	WP_175939079.1	WP_010401163.1	WP_175837393.1	WP_015587654.1	WP_015587654.1	WP_010401163.1	WP_010962851.1	WP_175937120.1	KTV72_04570
OG0000326	WP_164224578.1	WP_010962854.1	WP_010962854.1	WP_006013368.1	WP_006280401.1	WP_187297226.1	WP_174133877.1, WP_174134152.1	WP_174133196.1	WP_010082435.1	WP_007302720.1	WP_182367104.1	WP_182309567.1	WP_182320721.1	WP_011256839.1	WP_007302720.1	WP_167896107.1	WP_127464174.1	WP_063631112.1	WP_015589213.1	WP_114517579.1	WP_168455497.1	WP_168464125.1		WP_010082435.1	WP_041046014.1	WP_010082435.1	WP_015589213.1	WP_015589213.1	WP_175813955.1	OAM00151.1	OAM06514.1		WP_017531677.1	WP_017531677.1	WP_175818649.1	WP_110410455.1	WP_038248377.1	WP_015589213.1	WP_070356914.1	WP_155969417.1	WP_175938226.1	WP_139686506.1	WP_175838024.1	WP_143689583.1	WP_015588439.1	WP_007302720.1	WP_010962854.1	WP_175937639.1	KTV72_04975
OG0000327	WP_164224579.1	WP_010962856.1	WP_010962856.1	WP_006013375.1	WP_012673270.1	WP_096616622.1	WP_174133870.1, WP_174134208.1		WP_038199127.1	WP_007302718.1	WP_182367106.1	WP_182309569.1	WP_182320725.1	WP_011256837.1	WP_007302718.1	WP_167896106.1	WP_127464172.1	WP_108784254.1	WP_141457205.1	WP_114517581.1	WP_168455495.1	WP_168464124.1		WP_038199127.1	WP_041046018.1	WP_155969419.1	WP_141457205.1	WP_141457205.1	WP_175813954.1	OAM00150.1	OAM06512.1	WP_175809194.1	WP_017531679.1	WP_017531679.1	WP_175818651.1	WP_110410202.1	WP_038248380.1	WP_015589215.1	WP_070356915.1	WP_155969419.1	WP_175938228.1	WP_139686505.1	WP_175838022.1	WP_143689585.1	WP_015588437.1	WP_007302718.1	WP_010962856.1	WP_175937638.1	KTV72_04165
OG0000328	WP_164224580.1	WP_010962857.1	WP_010962857.1	WP_006013379.1	WP_006280292.1	WP_187297224.1	WP_174134207.1	WP_174133391.1	WP_006280292.1	WP_007302717.1	WP_182367108.1	WP_182309570.1	WP_182320727.1	WP_011256836.1	WP_007302717.1	WP_167896105.1	WP_127464171.1	WP_006013379.1	WP_141457207.1	WP_114517582.1	WP_168455494.1	WP_168464123.1		WP_006280292.1	WP_041046020.1	WP_006280292.1	WP_141457207.1	WP_209452474.1	WP_175813953.1	OAM00149.1	OAM06511.1	WP_175809192.1	WP_006013379.1	WP_006013379.1	WP_175818652.1	WP_110410201.1	WP_038248382.1	WP_015589216.1	WP_006280292.1	WP_006280292.1	WP_175938242.1	WP_139686504.1	WP_175838020.1	WP_143689586.1	WP_015588436.1	WP_007302717.1	WP_010962857.1	WP_175937637.1	KTV72_04160
OG0000329	WP_164224581.1	WP_010962858.1	WP_010962858.1	WP_006013381.1	WP_010082479.1	WP_096616617.1	WP_174133968.1	WP_174133560.1	WP_010082479.1	WP_019236353.1	WP_182309938.1	WP_182309938.1	WP_182320729.1	WP_011256835.1	WP_019236353.1	WP_011256835.1	WP_127464170.1	WP_108784253.1	WP_015589217.1	WP_114517583.1	WP_168455626.1	WP_168463833.1	WP_191111061.1	WP_010082479.1	WP_041045972.1	WP_010082479.1	WP_174516930.1	WP_015589217.1	WP_175813838.1	OAM00148.1	OAM06510.1	WP_175809772.1	WP_017531680.1	WP_017531680.1	WP_175818151.1	WP_110409747.1	WP_038248392.1	WP_015589217.1	WP_010082479.1	WP_010082479.1	WP_175938229.1	WP_139686503.1	WP_175838018.1	WP_063631108.1	WP_015588435.1	WP_019236353.1	WP_010962858.1	WP_175937486.1	KTV72_04700
OG0000330	WP_164224582.1	WP_010082478.1	WP_010082478.1	WP_006013385.1	WP_006280293.1	WP_187297223.1	WP_174133967.1	WP_174133559.1	WP_010082478.1	WP_019236354.1	WP_065094524.1	WP_182309939.1	WP_182320731.1	WP_011256834.1	WP_019236354.1	WP_167896104.1	WP_127464169.1	WP_108784252.1	WP_006280293.1		WP_168455625.1	WP_168463832.1	WP_191111062.1	WP_010082478.1	WP_041045970.1	WP_155969421.1	WP_006280293.1	WP_209452473.1	WP_175813839.1	OAM00147.1	OAM06509.1	WP_175809773.1	WP_017531681.1	WP_017531681.1	WP_175818150.1	WP_110409748.1	WP_038248395.1	WP_015589218.1	WP_070356916.1	WP_155969421.1	WP_175938243.1	WP_010407423.1	WP_175838016.1	WP_143689587.1	WP_015588434.1	WP_149168859.1	WP_010082478.1	WP_175937485.1	KTV72_04695
OG0000331	WP_164224586.1	WP_010962634.1	WP_010962634.1	WP_006012755.1	WP_012673107.1	WP_187297618.1	WP_174133072.1	WP_174133072.1	WP_010082238.1	WP_052264984.1	WP_182366860.1	WP_182309408.1	WP_182320270.1	WP_011256320.1	WP_007302663.1	WP_167896207.1	WP_127464180.1	WP_108784232.1	WP_015588946.1	WP_114517625.1	WP_168455766.1	WP_168463985.1	WP_191111375.1	WP_010082238.1	WP_041046330.1	WP_155968474.1	WP_015588946.1	WP_015588946.1	WP_175813936.1		OAM06450.1	WP_175809832.1	WP_017532661.1	WP_017532661.1	WP_175818669.1	WP_110410462.1	WP_038250392.1	WP_015588946.1	WP_070356836.1	WP_155968474.1	WP_175939067.1	WP_139686371.1	WP_175838110.1	WP_143689623.1	WP_041581386.1	WP_149168850.1	WP_010962634.1	WP_175937531.1	KTV72_02005
OG0000332	WP_164224602.1	WP_010082083.1	WP_010082083.1	WP_006014458.1	WP_012673363.1	WP_187296815.1	WP_174132652.1	WP_174132652.1	WP_182282715.1	WP_052264996.1	WP_182367578.1	WP_077188197.1	WP_182320904.1	WP_011256255.1	WP_007302414.1	WP_011256255.1	WP_063631010.1	WP_052264996.1	WP_077188197.1	WP_114517244.1	WP_168455431.1	WP_168464893.1	WP_191110770.1	WP_010082083.1	WP_041046230.1	WP_174515853.1	WP_077188197.1	WP_077188197.1	WP_175813966.1	OAM00365.1	OAM06194.1	WP_175809215.1	WP_017532389.1	WP_017532389.1	WP_175818638.1	WP_110409510.1	WP_038250128.1	WP_015589373.1	WP_070356970.1	WP_155969474.1	WP_175939246.1	WP_139686649.1	WP_175838355.1	WP_143689224.1	WP_015588292.1	WP_007302414.1	WP_010082083.1	WP_175937084.1	KTV72_00600
OG0000333	WP_164224608.1	WP_010962674.1	WP_010962674.1	WP_006014632.1	WP_007549013.1	WP_187297417.1	WP_174132757.1	WP_174132757.1	WP_010962674.1	WP_007302163.1	WP_182367545.1	WP_182309167.1	WP_182320335.1	WP_011256272.1	WP_026097245.1	WP_011256272.1	WP_127463834.1	WP_108784124.1	WP_141456889.1	WP_114516759.1	WP_168455519.1	WP_168464378.1	WP_191111274.1	WP_010962674.1	WP_041045474.1	WP_007549013.1	WP_015589067.1	WP_015589067.1		OAL99199.1	OAM05056.1, OAM06270.1		WP_026092656.1	WP_026092656.1	WP_175818607.1	WP_110409693.1	WP_128080207.1	WP_015589067.1	WP_070356849.1	WP_007549013.1	WP_175939092.1	WP_139686813.1	WP_175837383.1	WP_143689879.1	WP_135352966.1	WP_149168693.1	WP_010962674.1	WP_175937386.1	KTV72_03670
OG0000334	WP_164224614.1	WP_022626173.1	WP_022626173.1	WP_006013430.1	WP_012673418.1	WP_187297423.1	WP_174132885.1	WP_174132885.1	WP_022626173.1	WP_007302308.1	WP_182368070.1	WP_012673418.1	WP_182319884.1	WP_011256673.1	WP_006013430.1	WP_167895818.1	WP_127464039.1	WP_108784215.1	WP_141456858.1	WP_114517696.1	WP_168456186.1	WP_168464830.1	WP_191110732.1	WP_022626173.1	WP_041045444.1	WP_012673418.1	WP_174516753.1	WP_174516753.1	WP_175814078.1	OAM03089.1	OAM06337.1	WP_175809877.1	WP_026092671.1	WP_026092671.1	WP_175818264.1	WP_110409950.1		WP_041573551.1	WP_070357026.1	WP_012673418.1	WP_175939009.1	WP_139686456.1	WP_175838506.1	WP_143689285.1	WP_015588258.1	WP_127464039.1	WP_022626173.1	WP_175937511.1	KTV72_02245
OG0000335	WP_164224618.1	WP_010962980.1	WP_010962980.1	WP_006014877.1	WP_006280463.1	WP_187297427.1	WP_174132762.1	WP_174132762.1	WP_010962980.1	WP_052264810.1	WP_182367366.1	WP_182309591.1	WP_182320935.1	WP_041571575.1	WP_019236689.1	WP_167895761.1	WP_127463779.1	WP_108784167.1	WP_015589325.1	WP_114517055.1	WP_168455851.1	WP_168464249.1	WP_191110662.1	WP_010962980.1	WP_041046747.1	WP_174515870.1	WP_015589325.1	WP_015589325.1	WP_175814432.1	OAL99201.1	OAM05900.1	WP_175809607.1	WP_017532167.1	WP_017532167.1	WP_175818408.1	WP_110410269.1	WP_038249196.1	WP_015589325.1	WP_010962980.1	WP_015589325.1	WP_175938418.1	WP_010402683.1	WP_175838520.1	WP_007302063.1	WP_015587933.1	WP_149168658.1	WP_010962980.1	WP_175937282.1	KTV72_04645
OG0000336	WP_164224623.1	WP_010962626.1	WP_010962626.1	WP_006012396.1	WP_012673111.1	WP_187297490.1		WP_174132693.1	WP_010962626.1	WP_019236937.1	WP_182366469.1	WP_182309401.1	WP_182320198.1	WP_011256868.1	WP_019236937.1	WP_167896128.1	WP_063631068.1	WP_108784406.1	WP_015588955.1	WP_114517953.1	WP_168456209.1	WP_168464746.1	WP_191111167.1	WP_010962626.1	WP_041045538.1	WP_174515737.1	WP_015588955.1	WP_209452306.1	WP_175814107.1	OAL99122.1	OAM06297.1	WP_175809535.1	WP_017532516.1	WP_017532516.1	WP_175818302.1	WP_110409839.1	WP_038248082.1	WP_015588955.1	WP_070356833.1	WP_155968523.1	WP_175939353.1	WP_139686573.1	WP_175837762.1	WP_143689105.1	WP_135352878.1	WP_007302578.1	WP_010962626.1	WP_175937753.1	KTV72_04090
OG0000337	WP_164224629.1	WP_006280013.1	WP_006280013.1	WP_006012414.1	WP_006280013.1	WP_164224629.1	WP_174133283.1	WP_174133283.1	WP_006280013.1	WP_007302570.1		WP_182309405.1	WP_006280013.1	WP_011256874.1	WP_007302570.1	WP_011256874.1	WP_006012414.1	WP_108784381.1	WP_006280013.1	WP_114517646.1	WP_168456205.1	WP_168464554.1	WP_191111162.1	WP_006280013.1	WP_041045753.1	WP_006280013.1	WP_006280013.1	WP_006280013.1	WP_175814103.1	OAL99127.1	OAM06302.1	WP_175809530.1	WP_017532512.1	WP_017532512.1	WP_175818298.1	WP_110409878.1	WP_006280013.1	WP_006280013.1	WP_006280013.1	WP_006280013.1	WP_175939414.1	WP_010404780.1	WP_175837379.1	WP_143689110.1	WP_135352880.1	WP_063631065.1	WP_006280013.1	WP_041045753.1	KTV72_02890
OG0000338	WP_164224639.1	WP_010082403.1	WP_010082403.1	WP_006015057.1	WP_007548613.1	WP_187296975.1	WP_174132784.1	WP_174132784.1	WP_182282670.1	WP_052264803.1	WP_182368001.1	WP_182309914.1	WP_182320871.1	WP_041571523.1	WP_038198071.1	WP_167896240.1	WP_127463756.1	WP_108784516.1	WP_015589250.1	WP_114517209.1	WP_168455471.1	WP_168464534.1	WP_191111554.1	WP_010082403.1	WP_171816640.1	WP_015589250.1	WP_015589250.1	WP_015589250.1	WP_175813841.1		OAM05065.1	WP_175809893.1	WP_040754692.1	WP_040754692.1	WP_175818147.1	WP_110409800.1	WP_038249650.1	WP_015589250.1	WP_070356927.1	WP_155969159.1	WP_175938121.1	WP_039833371.1	WP_175838124.1	WP_143689767.1	WP_015587903.1	WP_149168642.1	WP_010082403.1	WP_175937010.1	KTV72_00255
OG0000339	WP_164224652.1	WP_010962581.1	WP_010962581.1	WP_006014995.1	WP_012673135.1	WP_187297094.1	WP_174133236.1	WP_174133236.1	WP_182282624.1	WP_052264921.1	WP_182367379.1	WP_182309312.1	WP_182320179.1	WP_011256659.1	WP_019236677.1	WP_167895831.1	WP_127463767.1	WP_108783995.1	WP_141457159.1		WP_168456126.1	WP_168464457.1	WP_191110747.1	WP_010962581.1	WP_041045424.1	WP_174515659.1	WP_141457159.1	WP_209452287.1	WP_175814143.1	OAM00607.1	OAM05036.1	WP_175809642.1	WP_017532150.1	WP_017532150.1	WP_175818344.1	WP_110410458.1	WP_038248123.1	WP_015589039.1	WP_010962581.1	WP_155968392.1	WP_175938082.1	WP_139686851.1	WP_175838192.1	WP_143689784.1	WP_135353002.1	WP_149168649.1	WP_010962581.1	WP_175937452.1	KTV72_02200
OG0000340	WP_164224654.1	WP_010962583.1	WP_010962583.1	WP_006014988.1	WP_006280272.1	WP_187297092.1	WP_174132799.1	WP_174132799.1	WP_022626288.1	WP_096097195.1	WP_182367385.1	WP_182309314.1	WP_022626288.1	WP_011256658.1	WP_007302047.1	WP_167895832.1	WP_015587920.1	WP_015587920.1	WP_015589037.1	WP_114517178.1	WP_168455549.1	WP_168463860.1	WP_191111561.1	WP_022626288.1	WP_041045659.1	WP_022626288.1	WP_015589037.1	WP_015589037.1	WP_175814344.1	OAM00608.1	OAM05034.1	WP_175809738.1	WP_015587920.1	WP_015587920.1	WP_175818189.1	WP_110410255.1		WP_015589037.1	WP_022626288.1	WP_155968396.1	WP_175938081.1	WP_007302047.1	WP_175838193.1	WP_143689782.1	WP_015587920.1	WP_096097195.1	WP_010962583.1	WP_175937234.1	KTV72_00540
OG0000341	WP_164224673.1	WP_010962816.1	WP_010962816.1	WP_006015439.1	WP_007550039.1	WP_187297650.1	WP_174132873.1	WP_174132873.1	WP_070356897.1	WP_007301937.1	WP_182367025.1	WP_182309505.1	WP_007550039.1	WP_041571457.1	WP_007301937.1	WP_167896300.1	WP_006015439.1	WP_108784501.1	WP_141457015.1	WP_114517412.1	WP_168455371.1		WP_191111340.1	WP_070356897.1	WP_041046417.1	WP_007550039.1	WP_007550039.1	WP_007550039.1	WP_175813908.1	OAL98708.1	OAM06542.1	WP_175809164.1	WP_017531769.1	WP_017531769.1	WP_175818081.1	WP_110409679.1	WP_038248098.1	WP_007550039.1	WP_070356897.1	WP_007550039.1	WP_175939365.1	WP_139686400.1	WP_175838080.1	WP_143689447.1	WP_015587775.1	WP_007301937.1	WP_010962816.1	WP_175937794.1	KTV72_00660
OG0000342	WP_164224681.1	WP_007548863.1	WP_007548863.1	WP_006015465.1	WP_007548863.1	WP_096641532.1	WP_174133038.1	WP_174133038.1	WP_007548863.1	WP_007301946.1	WP_182319477.1	WP_007548863.1	WP_182320669.1	WP_011256282.1	WP_007301946.1	WP_167896223.1	WP_127463655.1	WP_015587785.1	WP_007548863.1	WP_114517404.1	WP_168455368.1	WP_168464316.1	WP_191111089.1	WP_007548863.1	WP_041046155.1	WP_007548863.1	WP_007548863.1	WP_007548863.1	WP_175814029.1	OAM03362.1		WP_175809345.1	WP_015587785.1	WP_015587785.1	WP_175818559.1	WP_110409628.1	WP_038248117.1	WP_007548863.1	WP_007548863.1	WP_007548863.1	WP_175939075.1	WP_007301946.1	WP_175837396.1	WP_143689439.1	WP_015587785.1	WP_007301946.1	WP_007548863.1	WP_175937838.1	KTV72_04850
OG0000343	WP_164224684.1	WP_010962621.1	WP_010962621.1	WP_006012643.1	WP_012673123.1	WP_187296925.1	WP_174134200.1		WP_010082654.1	WP_052264819.1	WP_182366484.1	WP_012673123.1	WP_012673123.1	WP_011256864.1	WP_007302625.1	WP_167896124.1	WP_127464250.1	WP_108784578.1	WP_015588962.1	WP_114516863.1	WP_168456029.1	WP_168464318.1	WP_191111178.1	WP_010082654.1	WP_041045282.1	WP_174515805.1	WP_015588962.1	WP_197907195.1	WP_175814155.1	OAL99650.1	OAM06243.1	WP_175809649.1	WP_017532557.1	WP_017532557.1	WP_175818351.1	WP_110410243.1	WP_128080221.1	WP_015588962.1	WP_070356829.1	WP_155968509.1	WP_175938994.1	WP_010405014.1	WP_175837756.1	WP_143689062.1	WP_135352844.1	WP_149168828.1	WP_010962621.1	WP_175937564.1	KTV72_03255
OG0000344	WP_164224723.1	WP_010962503.1	WP_010962503.1	WP_006012568.1	WP_006280301.1	WP_187297216.1	WP_174132615.1	WP_174132615.1	WP_010962503.1	WP_007302814.1	WP_182366663.1	WP_182309439.1	WP_182320024.1	WP_011256549.1	WP_007302814.1	WP_011256549.1	WP_127463596.1	WP_108784581.1	WP_141456977.1	WP_114516932.1	WP_168455883.1	WP_168463973.1	WP_191111173.1	WP_010962503.1	WP_041045832.1	WP_174515958.1	WP_141456977.1	WP_141456977.1	WP_175814138.1	OAM00680.1	OAM06554.1	WP_175809667.1	WP_017531621.1	WP_017531621.1	WP_175818334.1	WP_110409486.1	WP_038249742.1	WP_015589110.1	WP_070356787.1	WP_155968879.1	WP_175938646.1	WP_139686517.1	WP_175837674.1	WP_007302814.1	WP_015587708.1	WP_007302814.1	WP_010962503.1	WP_175937676.1	KTV72_03090
OG0000345	WP_164224735.1	WP_022626228.1	WP_022626228.1	WP_006011971.1	WP_012673093.1	WP_187297646.1	WP_174134273.1	WP_174133003.1	WP_022626228.1	WP_052264764.1	WP_182366552.1	WP_182309196.1	WP_182320774.1	WP_011256644.1	WP_019236351.1	WP_011256644.1	WP_127464268.1	WP_108783971.1	WP_141456873.1	WP_114517589.1	WP_168455452.1	WP_168463990.1	WP_191111099.1	WP_022626228.1	WP_041045721.1	WP_155968756.1	WP_141456873.1	WP_197907172.1	WP_175813884.1	OAM03490.1	OAM04692.1	WP_175809815.1	WP_026092582.1	WP_026092582.1	WP_175818104.1	WP_110410493.1		WP_015588879.1	WP_022626228.1	WP_155968756.1	WP_175938068.1	WP_139686510.1	WP_175838219.1	WP_143689463.1	WP_015588591.1	WP_149168858.1	WP_022626228.1	WP_175937570.1	KTV72_02110
OG0000346	WP_164224738.1	WP_010962447.1	WP_010962447.1	WP_006013688.1	WP_012673092.1	WP_187297644.1			WP_182282494.1	WP_007302691.1	WP_182366544.1	WP_182309193.1	WP_065094924.1	WP_011256263.1	WP_007302691.1	WP_167896274.1	WP_127464198.1	WP_108784199.1	WP_015588882.1	WP_114517281.1	WP_168456034.1	WP_168464232.1	WP_191110964.1	WP_010962447.1	WP_041045312.1	WP_015588882.1	WP_174516770.1	WP_015588882.1	WP_175814157.1	OAM03494.1	OAM06479.1	WP_175809647.1	WP_007302691.1	WP_007302691.1	WP_175818353.1	WP_110410519.1	WP_038250510.1	WP_015588882.1	WP_010962447.1	WP_015588882.1	WP_175938508.1	WP_007302691.1	WP_175837775.1	WP_143689600.1	WP_135352958.1	WP_149168868.1	WP_010962447.1	WP_175937782.1	KTV72_03910
OG0000347	WP_164224747.1	WP_010962660.1	WP_010962660.1	WP_006012495.1	WP_007549205.1	WP_187297479.1		WP_174133290.1	WP_182282549.1	WP_052265040.1	WP_182367322.1	WP_182309384.1	WP_182320292.1	WP_011257004.1	WP_007302599.1	WP_167896280.1	WP_063631085.1	WP_108784350.1	WP_015589053.1	WP_114516893.1	WP_168455952.1	WP_168464065.1	WP_191110973.1	WP_070356839.1	WP_041046123.1	WP_155968559.1	WP_015589053.1	WP_015589053.1	WP_175814080.1	OAM00078.1	OAM05790.1, OAM06258.1	WP_175809658.1	WP_017532535.1	WP_017532535.1	WP_175818267.1	WP_110409893.1		WP_015589053.1	WP_070356839.1	WP_155968559.1	WP_175938528.1	WP_010407216.1	WP_175837788.1	WP_143689082.1	WP_041581370.1	WP_007302599.1	WP_010962660.1	WP_175937319.1	KTV72_02675
OG0000348	WP_164224766.1	WP_006279867.1	WP_006279867.1	WP_006012258.1	WP_006279867.1	WP_187296902.1	WP_174133960.1	WP_174133147.1	WP_006279867.1	WP_052265059.1	WP_182366939.1	WP_006279867.1	WP_182320420.1	WP_011256524.1	WP_019236926.1	WP_011256524.1	WP_127464117.1	WP_006012258.1	WP_006279867.1	WP_114517031.1	WP_168456150.1	WP_168463886.1	WP_191110838.1	WP_006279867.1	WP_041045233.1	WP_006279867.1	WP_006279867.1	WP_006279867.1	WP_175814058.1	OAM03465.1	OAM06017.1	WP_175809689.1	WP_006012258.1	WP_006012258.1	WP_175818243.1	WP_110409457.1	WP_038249593.1	WP_006279867.1	WP_006279867.1	WP_006279867.1	WP_175938729.1	WP_029237663.1	WP_175837583.1	WP_143689126.1	WP_015588357.1	WP_007302548.1	WP_006279867.1	WP_175937303.1	KTV72_00380
OG0000349	WP_164224771.1	WP_010962744.1	WP_010962744.1	WP_006012273.1	WP_012673179.1	WP_187296905.1		WP_174133108.1	WP_015589137.1	WP_006012273.1	WP_015589137.1	WP_182309452.1	WP_065094543.1	WP_011256518.1	WP_006012273.1	WP_167895920.1	WP_006012273.1	WP_108784076.1	WP_015589137.1	WP_114517026.1	WP_168456145.1	WP_168463892.1	WP_191110844.1	WP_015589137.1	WP_041045240.1	WP_015589137.1	WP_174516817.1	WP_197907160.1	WP_175814064.1	OAM03471.1	OAM06011.1	WP_175809684.1	WP_017532499.1	WP_017532499.1	WP_175818249.1	WP_110409451.1	WP_051599616.1	WP_015589137.1	WP_015589137.1	WP_155968330.1	WP_175938717.1	WP_139686904.1	WP_175837595.1	WP_006012273.1	WP_015588362.1	WP_006012273.1	WP_010962744.1	WP_175937308.1	KTV72_00410
OG0000350	WP_164224772.1	WP_010962743.1	WP_010962743.1	WP_006012276.1	WP_012673178.1	WP_187296906.1		WP_174133107.1	WP_174516816.1	WP_007302554.1	WP_182366927.1	WP_077188176.1	WP_182320411.1	WP_011256517.1	WP_007302554.1	WP_167895921.1	WP_127464123.1	WP_108784077.1	WP_012673178.1	WP_114517025.1	WP_168456144.1	WP_168463893.1	WP_191110845.1	WP_012673178.1	WP_041045242.1	WP_077188176.1	WP_174516816.1	WP_012673178.1	WP_175814065.1	OAM03472.1	OAM06010.1	WP_175809683.1	WP_017532500.1	WP_017532500.1	WP_175818250.1	WP_110409450.1	WP_038249366.1	WP_012673178.1	WP_012673178.1	WP_077188176.1	WP_175938715.1	WP_139686905.1	WP_175837597.1	WP_143689122.1	WP_015588363.1	WP_007302554.1	WP_010962743.1	WP_175937309.1	KTV72_00415
OG0000351	WP_164224786.1	WP_010962498.1	WP_010962498.1	WP_006013857.1	WP_012673173.1	WP_182182743.1	WP_174133001.1	WP_174133001.1	WP_010962498.1	WP_007302761.1	WP_182366646.1	WP_012673173.1	WP_182320018.1	WP_011256507.1	WP_007302761.1	WP_011256507.1	WP_127463576.1	WP_108784490.1	WP_015589127.1	WP_114517232.1	WP_168456300.1	WP_168464722.1	WP_191111012.1	WP_010962498.1	WP_041045520.1	WP_012673173.1	WP_015589127.1	WP_015589127.1	WP_175814163.1	OAM03483.1	OAM04596.1	WP_175809632.1	WP_017532270.1	WP_017532270.1	WP_175818360.1	WP_110409539.1	WP_038250405.1	WP_015589127.1		WP_012673173.1	WP_175938543.1	WP_139686462.1	WP_175837804.1	WP_143689543.1	WP_015587679.1	WP_007302761.1	WP_010962498.1	WP_175937374.1	KTV72_02275
OG0000352	WP_164224787.1	WP_010962499.1	WP_010962499.1	WP_006013855.1	WP_006280406.1	WP_187296916.1	WP_174133000.1	WP_174133000.1	WP_010962499.1	WP_096097191.1	WP_182366648.1	WP_182309216.1	WP_182320019.1	WP_011256506.1	WP_019236326.1	WP_167895928.1	WP_127463577.1	WP_108784489.1	WP_141456945.1	WP_114517231.1	WP_168456041.1	WP_168464721.1	WP_191111013.1	WP_208571704.1	WP_041045519.1	WP_174515961.1	WP_015589126.1	WP_197907216.1		OAM03484.1	OAM04595.1	WP_175809631.1	WP_017532269.1	WP_017532269.1	WP_175818359.1	WP_110409538.1	WP_038250408.1	WP_015589126.1	WP_070356785.1	WP_155968889.1	WP_175938545.1	WP_139686463.1	WP_175837805.1	WP_143689544.1	WP_015587680.1		WP_010962499.1	WP_175937375.1	KTV72_02280
OG0000353	WP_164224788.1	WP_010962500.1	WP_010962500.1	WP_006013853.1	WP_007548955.1	WP_187296917.1	WP_174134099.1	WP_174132999.1	WP_155968887.1	WP_096097192.1	WP_182366651.1	WP_182309217.1	WP_064124674.1	WP_011256505.1	WP_007302763.1	WP_167895929.1	WP_127463578.1		WP_015589125.1	WP_114517230.1	WP_168456040.1	WP_168464720.1	WP_191111014.1	WP_155968887.1	WP_041045518.1	WP_174515960.1	WP_015589125.1	WP_209452347.1	WP_175814162.1	OAM03485.1	OAM04594.1	WP_175809630.1	WP_017532268.1	WP_017532268.1	WP_175818358.1	WP_110409537.1	WP_038250411.1	WP_015589125.1	WP_010081859.1	WP_155968887.1	WP_175938548.1	WP_139686464.1	WP_175837807.1	WP_010401351.1	WP_015587681.1	WP_007302763.1	WP_010962500.1	WP_175937376.1	KTV72_02285
OG0000354	WP_164224799.1	WP_010962409.1	WP_010962409.1	WP_006013473.1	WP_007548285.1	WP_187297576.1	WP_174133246.1	WP_174133246.1	WP_010962409.1	WP_007302319.1	WP_182366314.1	WP_182309154.1	WP_182320089.1	WP_011256309.1	WP_007302319.1	WP_167895729.1	WP_127463965.1	WP_108784524.1	WP_015588811.1	WP_114517798.1	WP_168455463.1	WP_168464864.1	WP_191111067.1	WP_010962409.1	WP_041045799.1	WP_007548285.1	WP_174516987.1	WP_209452357.1	WP_175813939.1	OAL99112.1	OAM05985.1	WP_175809831.1	WP_017532339.1	WP_017532339.1		WP_110410198.1	WP_038249174.1	WP_015588811.1	WP_070356752.1	WP_007548285.1	WP_175938273.1	WP_010403870.1	WP_175838445.1	WP_143689909.1	WP_135352766.1	WP_007302319.1	WP_010962409.1	WP_175937611.1	KTV72_00180
OG0000355	WP_164224803.1	WP_010962405.1	WP_010962405.1	WP_006013465.1	WP_006280370.1	WP_187297571.1	WP_174133424.1	WP_174133424.1	WP_010962405.1	WP_007302315.1	WP_006279678.1	WP_182309147.1	WP_182320083.1	WP_011256315.1	WP_007302315.1	WP_011256315.1	WP_127463969.1	WP_108784522.1	WP_015588806.1	WP_114517608.1	WP_168455292.1	WP_168464038.1	WP_191110675.1	WP_010962405.1	WP_041045270.1	WP_174516032.1	WP_015588806.1	WP_015588806.1	WP_175814348.1	OAL99117.1	OAM05943.1	WP_175809885.1	WP_017532335.1	WP_017532335.1	WP_175818196.1	WP_110410209.1	WP_038250351.1	WP_015588806.1		WP_155968816.1	WP_175938203.1	WP_139686737.1	WP_175838051.1	WP_143689912.1	WP_135352763.1	WP_007302315.1	WP_010962405.1	WP_175937668.1	KTV72_00450
OG0000356	WP_164224809.1	WP_010962659.1	WP_010962659.1	WP_039950243.1	WP_173862877.1	WP_187297478.1	WP_174133291.1	WP_174133291.1	WP_022626262.1	WP_010407219.1	WP_182367431.1	WP_182309383.1	WP_182320316.1	WP_011257003.1	WP_010407219.1	WP_167896279.1	WP_039950243.1	WP_039950243.1	WP_015589052.1		WP_168455951.1	WP_168464066.1	WP_191110972.1	WP_022626262.1	WP_041046121.1	WP_155968561.1	WP_015589052.1	WP_015589052.1	WP_175814081.1	OAM00077.1	OAM05789.1, OAM06259.1	WP_175809657.1	WP_017532536.1	WP_017532536.1	WP_175818268.1	WP_110409892.1		WP_015589052.1	WP_022626262.1	WP_155968561.1	WP_175938526.1	WP_139686383.1	WP_175837786.1	WP_143689081.1	WP_015588403.1	WP_010407219.1	WP_010962659.1	WP_175937320.1	KTV72_02680
OG0000357	WP_164224813.1	WP_010962563.1	WP_010962563.1	WP_006012452.1, WP_129827265.1	WP_012673149.1, WP_121692675.1	WP_187297453.1			WP_010962563.1	WP_006012452.1, WP_052265034.1, WP_096097273.1	WP_182366783.1	WP_010962563.1	WP_182320147.1		WP_019236344.1, WP_019236947.1, WP_080600800.1		WP_127463645.1	WP_108784470.1	WP_015589072.1, WP_141456887.1		WP_168456093.1	WP_168463982.1		WP_010962563.1		WP_010962563.1	WP_015589072.1, WP_174516964.1	WP_197907162.1, WP_209452322.1		OAM00138.1	OAM05955.1, OAM05970.1		WP_017531759.1, WP_017532526.1	WP_017531759.1, WP_017532526.1, WP_172758529.1			WP_010962563.1	WP_015589070.1, WP_015589072.1		WP_155968535.1				WP_143689581.1	WP_015587769.1	WP_149168816.1, WP_149168919.1, WP_149168945.1	WP_010962563.1
OG0000358	WP_164224842.1	WP_010962325.1	WP_010962325.1	WP_006012698.1	WP_012673044.1	WP_187296883.1	WP_174134247.1	WP_174133368.1	WP_038198529.1	WP_052264735.1	WP_012673044.1	WP_182309369.1	WP_182319921.1	WP_011256667.1	WP_019236385.1	WP_167895824.1	WP_127464262.1	WP_108784249.1	WP_012673044.1	WP_114516952.1	WP_168456265.1	WP_168464192.1	WP_191110762.1	WP_038198529.1	WP_041045791.1	WP_174515788.1	WP_012673044.1	WP_012673044.1	WP_175814017.1	OAL99970.1	OAM05195.1	WP_175809332.1	WP_017532675.1	WP_017532675.1	WP_175818574.1	WP_110409684.1	WP_038249001.1	WP_012673044.1	WP_070356715.1	WP_012673044.1	WP_175939236.1	WP_139686550.1	WP_175838089.1	WP_143689632.1	WP_135352853.1	WP_149168844.1	WP_010962325.1	WP_175937692.1	KTV72_04185
OG0000359	WP_164224854.1	WP_010962460.1	WP_010962460.1	WP_176691176.1	WP_006280523.1	WP_182159751.1		WP_174133551.1	WP_010962460.1	WP_007302825.1	WP_182366489.1	WP_182309207.1	WP_182320107.1	WP_041571449.1	WP_007302825.1	WP_167895902.1	WP_108784032.1	WP_108784032.1	WP_015588868.1	WP_114517643.1	WP_168455418.1	WP_174855550.1	WP_191111077.1	WP_010962460.1	WP_041045647.1	WP_010962460.1	WP_015588868.1	WP_015588868.1	WP_175813878.1	OAM00141.1	OAM04687.1	WP_175809810.1	WP_017531631.1	WP_017531631.1	WP_175818111.1	WP_110410188.1	WP_038249712.1	WP_015588868.1	WP_010962460.1	WP_010962460.1	WP_175939341.1	WP_139686523.1	WP_175837531.1	WP_064085882.1	WP_135352697.1	WP_064085882.1	WP_010962460.1	WP_175937505.1	KTV72_01440
OG0000360	WP_164224876.1	WP_010963154.1	WP_010963154.1	WP_006014547.1	WP_012673414.1	WP_096617379.1	WP_174132711.1	WP_174132711.1	WP_182282760.1	WP_007302192.1	WP_182368052.1	WP_182309714.1	WP_182321100.1	WP_011256333.1	WP_019236766.1	WP_167896056.1	WP_127463858.1	WP_108784256.1	WP_015589485.1	WP_114517556.1	WP_168455630.1	WP_168464021.1	WP_191110781.1	WP_006279720.1	WP_041046046.1	WP_174515902.1	WP_015589485.1	WP_015589485.1	WP_175813862.1	OAL97408.1	OAM04583.1	WP_175809797.1	WP_007302192.1	WP_007302192.1	WP_175818123.1	WP_110410491.1		WP_015589485.1	WP_006279720.1	WP_006279720.1	WP_175938372.1	WP_139686666.1	WP_175837939.1	WP_007302192.1	WP_015588024.1	WP_007302192.1	WP_010963154.1	WP_175937696.1	KTV72_04245
OG0000361	WP_164224877.1	WP_010963153.1	WP_010963153.1	WP_176691188.1	WP_012673413.1	WP_187297398.1	WP_174132712.1	WP_174132712.1	WP_006279721.1	WP_007302191.1	WP_182368049.1	WP_182309760.1	WP_182321101.1	WP_011256334.1	WP_007302191.1	WP_011256334.1	WP_179948522.1	WP_108784342.1	WP_141456861.1	WP_179947461.1	WP_168455627.1	WP_168464856.1	WP_191110780.1	WP_006279721.1	WP_041046044.1	WP_155969391.1	WP_174516755.1	WP_209452382.1	WP_175813861.1	OAL97409.1	OAM04584.1	WP_175809796.1	WP_026092659.1	WP_026092659.1	WP_175818124.1	WP_110409513.1		WP_015589484.1	WP_006279721.1	WP_155969391.1	WP_175938370.1	WP_010403233.1	WP_175837938.1	WP_177429468.1	WP_179943659.1	WP_007302191.1	WP_010963153.1	WP_175937697.1	KTV72_04240
OG0000362	WP_164224882.1	WP_022626167.1	WP_022626167.1	WP_006014556.1	WP_041582670.1	WP_187297405.1	WP_174133301.1	WP_174133301.1	WP_095742876.1	WP_026097246.1	WP_182367965.1	WP_182309722.1	WP_182319883.1	WP_041571536.1	WP_026097246.1	WP_167896048.1	WP_127463856.1	WP_108784570.1	WP_141456863.1	WP_114517575.1	WP_168456241.1	WP_168463919.1	WP_191110779.1	WP_095742876.1	WP_041046713.1	WP_155969111.1	WP_141456863.1	WP_209452542.1	WP_175814402.1	OAM03447.1	OAM05884.1	WP_175809794.1	WP_040754731.1	WP_040754731.1	WP_175818686.1	WP_179947422.1	WP_038249049.1	WP_041573617.1		WP_155969111.1	WP_175938360.1	WP_010403187.1	WP_175837936.1	WP_143689859.1	WP_015588017.1	WP_007302187.1	WP_022626167.1	WP_175937792.1	KTV72_03760
OG0000363	WP_164224885.1	WP_010962772.1	WP_010962772.1	WP_006013099.1	WP_006280520.1	WP_187297245.1	WP_174133862.1	WP_174132822.1	WP_010962772.1	WP_007302199.1	WP_182366980.1	WP_182309476.1	WP_065095013.1	WP_011256418.1	WP_007302199.1	WP_167896030.1	WP_127463863.1	WP_108784383.1	WP_015589155.1	WP_114517548.1	WP_168455821.1	WP_168463949.1	WP_191111110.1	WP_010962772.1	WP_041046270.1	WP_174515837.1	WP_015589155.1	WP_015589155.1	WP_175814316.1	OAM00632.1	OAM06516.1	WP_175809402.1	WP_007302199.1	WP_007302199.1	WP_175818528.1	WP_110410567.1	WP_038248897.1	WP_015589155.1	WP_010962772.1	WP_155968306.1	WP_175938060.1	WP_010403280.1	WP_175838234.1	WP_143689848.1	WP_015588030.1	WP_007302199.1	WP_010962772.1	WP_175937264.1	KTV72_03010
OG0000364	WP_164224895.1	WP_010082514.1	WP_010082514.1	WP_006012683.1	WP_012673150.1	WP_187297448.1	WP_174132851.1	WP_174132851.1	WP_010082514.1	WP_007302639.1	WP_182366771.1	WP_182309286.1	WP_182320137.1	WP_011256502.1	WP_007302639.1	WP_011256502.1	WP_127464256.1	WP_108784143.1	WP_015589076.1	WP_047758682.1	WP_168455938.1	WP_168464610.1	WP_191110991.1	WP_010082514.1	WP_041045348.1	WP_010082514.1	WP_015589076.1	WP_015589076.1	WP_175814231.1	OAL97450.1	OAM06235.1	WP_175809517.1	WP_017532570.1	WP_017532570.1	WP_175818437.1	WP_110409843.1		WP_015589076.1	WP_070356807.1	WP_155968549.1	WP_175938685.1	WP_139686552.1	WP_175837625.1	WP_143689052.1	WP_135352850.1	WP_149168839.1	WP_010082514.1	WP_175937038.1	KTV72_04750
OG0000365	WP_164224898.1	WP_010962556.1	WP_010962556.1	WP_006012689.1	WP_007552114.1	WP_064125440.1	WP_174132965.1	WP_174132965.1	WP_010962556.1	WP_007302643.1	WP_182366765.1	WP_182309285.1	WP_007552114.1	WP_011256860.1	WP_026097274.1	WP_167896121.1	WP_127464257.1	WP_007302643.1	WP_007552114.1	WP_114516942.1	WP_168455934.1	WP_168464698.1	WP_191111092.1	WP_010962556.1	WP_041046685.1	WP_007552114.1	WP_007552114.1	WP_007552114.1	WP_175814234.1	OAL98676.1	OAM06232.1	WP_175809516.1	WP_006012689.1	WP_006012689.1	WP_175818440.1	WP_110410214.1	WP_038250608.1	WP_007552114.1	WP_010962556.1	WP_007552114.1	WP_175938586.1	WP_007302643.1	WP_175837792.1	WP_143689049.1	WP_007302643.1	WP_026097274.1	WP_010962556.1	WP_175937872.1
OG0000366	WP_164224903.1	WP_010962546.1	WP_010962546.1	WP_006012504.1	WP_012673153.1	WP_187297191.1		WP_174133104.1	WP_070356802.1	WP_012482020.1	WP_182366745.1	WP_182309376.1	WP_182320324.1	WP_011256492.1	WP_012482020.1	WP_011256492.1	WP_063631086.1	WP_108784217.1	WP_015589083.1	WP_047759030.1	WP_168456141.1	WP_168464268.1	WP_191110865.1	WP_070356802.1	WP_041045248.1	WP_174515757.1	WP_015589083.1	WP_209452327.1	WP_175814067.1	OAL98085.1	OAM05787.1, OAM06261.1	WP_175809681.1	WP_017532538.1	WP_017532538.1	WP_175818252.1	WP_110410334.1	WP_038249541.1	WP_015589083.1	WP_070356802.1	WP_155968901.1	WP_175938693.1	WP_139686384.1	WP_175837621.1	WP_143689079.1	WP_135352867.1	WP_012482020.1	WP_010962546.1	WP_175937617.1	KTV72_03780
OG0000367	WP_164224915.1	WP_010962536.1	WP_010962536.1	WP_006013696.1	WP_010962536.1	WP_096618005.1	WP_174133839.1	WP_174132621.1	WP_182282527.1	WP_052264732.1	WP_182366719.1	WP_182309433.1	WP_182320374.1	WP_011256376.1	WP_019236370.1	WP_011256376.1	WP_015588476.1	WP_179947049.1	WP_010962536.1	WP_114517278.1	WP_168456120.1	WP_168463928.1	WP_191110920.1	WP_010962536.1	WP_041045133.1	WP_049973644.1	WP_010962536.1	WP_010962536.1	WP_175814181.1	OAM01743.1	OAM06463.1	WP_175809570.1	WP_017532634.1	WP_017532634.1	WP_175818381.1	WP_110409829.1	WP_038249468.1	WP_010962536.1		WP_049973644.1	WP_175938566.1	WP_007302687.1	WP_175837838.1	WP_015588476.1	WP_135352959.1	WP_052264732.1	WP_010962536.1	WP_175937061.1	KTV72_01895
OG0000368	WP_164224929.1	WP_099606210.1	WP_099606210.1	WP_006012555.1	WP_007548874.1	WP_187297404.1	WP_174134185.1	WP_174133202.1	WP_095742696.1	WP_052264750.1	WP_182366840.1	WP_182309556.1	WP_182320220.1	WP_011256368.1	WP_019236957.1	WP_011256368.1	WP_127464244.1	WP_108784192.1	WP_141457188.1		WP_168456012.1	WP_168464590.1	WP_191111549.1	WP_095742696.1	WP_041046556.1	WP_007548874.1	WP_174516758.1	WP_197907197.1	WP_175814187.1	OAM01794.1	OAM05203.1	WP_175809625.1	WP_017532551.1	WP_017532551.1	WP_175818389.1	WP_110409709.1		WP_144054588.1	WP_156768657.1	WP_007548874.1	WP_175938166.1	WP_139686540.1	WP_175837894.1	WP_143689067.1	WP_041581419.1	WP_149168824.1	WP_099606210.1	WP_175937503.1	KTV72_02400
OG0000369	WP_164224930.1	WP_010962617.1	WP_010962617.1	WP_006012464.1	WP_012673118.1	WP_187297355.1	WP_174133205.1	WP_174133205.1	WP_010962617.1	WP_010404879.1	WP_182366837.1	WP_015588966.1	WP_015588966.1	WP_011256369.1	WP_019236948.1	WP_011256369.1	WP_010404879.1	WP_108784426.1	WP_015588966.1	WP_047758719.1	WP_168456296.1	WP_168464950.1	WP_191111548.1	WP_010962617.1	WP_041045276.1	WP_174515802.1	WP_015588966.1	WP_015588966.1	WP_175814430.1	OAM01793.1	OAM05821.1	WP_175809576.1	WP_010404879.1	WP_010404879.1	WP_175818387.1	WP_110410594.1	WP_038251025.1	WP_015588966.1	WP_010962617.1	WP_015588966.1	WP_175938167.1	WP_139686469.1	WP_175837896.1	WP_010404879.1	WP_010404879.1	WP_007302590.1	WP_010962617.1	WP_175937502.1	KTV72_02395
OG0000370	WP_164224941.1	WP_041580664.1	WP_041580664.1	WP_006015689.1	WP_012673419.1	WP_187297385.1	WP_174134098.1	WP_174133563.1	WP_012673419.1	WP_052264669.1	WP_182367707.1	WP_182309865.1	WP_012673419.1	WP_011256591.1	WP_007302441.1	WP_167896303.1	WP_127463980.1	WP_108784392.1	WP_141457333.1	WP_114517300.1	WP_168456264.1	WP_168464240.1	WP_191110734.1	WP_012673419.1	WP_041046079.1	WP_174515714.1	WP_174516751.1	WP_012673419.1	WP_175814317.1	OAM01683.1	OAM06284.1	WP_175809851.1	WP_017532014.1	WP_017532014.1	WP_175818716.1	WP_110409912.1	WP_038250542.1	WP_015589496.1	WP_070357027.1	WP_012673419.1	WP_175938423.1	WP_139686638.1	WP_175838521.1	WP_143689695.1	WP_135352935.1	WP_007302441.1	WP_041580664.1	WP_175937739.1	KTV72_02180
OG0000371	WP_164224942.1	WP_006279705.1	WP_006279705.1	WP_006015683.1	WP_006279705.1	WP_096617046.1	WP_174133398.1	WP_174133398.1	WP_006279705.1	WP_007302439.1	WP_006279705.1	WP_006279705.1	WP_182319887.1	WP_011256589.1	WP_007302439.1	WP_167895879.1	WP_010404274.1	WP_010404274.1	WP_006279705.1	WP_114517299.1	WP_168455644.1	WP_168464242.1	WP_191110736.1	WP_006279705.1	WP_041046083.1	WP_006279705.1	WP_006279705.1	WP_006279705.1	WP_175814319.1	OAM01685.1	OAM06286.1	WP_175809362.1	WP_017532012.1	WP_017532012.1	WP_175818549.1	WP_110409914.1	WP_038250548.1	WP_006279705.1	WP_006279705.1	WP_155969492.1	WP_175938407.1	WP_139686625.1	WP_175837976.1	WP_143689206.1	WP_010404274.1	WP_007302439.1	WP_006279705.1	WP_175937737.1	KTV72_02170
OG0000372	WP_164224954.1	WP_007548590.1	WP_007548590.1	WP_006014112.1	WP_007548590.1	WP_187296953.1	WP_174133118.1	WP_174133118.1	WP_182282719.1	WP_007302403.1	WP_007548590.1	WP_182309790.1	WP_182321137.1	WP_011256219.1	WP_007302403.1	WP_167895707.1	WP_127463904.1	WP_108784339.1	WP_007548590.1	WP_114517931.1	WP_168455597.1	WP_168464488.1		WP_007548590.1	WP_041046040.1	WP_007548590.1	WP_007548590.1	WP_007548590.1	WP_175814380.1	OAL98688.1	OAM06403.1	WP_175809750.1	WP_017531964.1	WP_017531964.1	WP_175818179.1	WP_110409249.1	WP_007548590.1	WP_015589383.1	WP_007548590.1	WP_007548590.1	WP_175938390.1	WP_010404196.1	WP_175837949.1	WP_143689248.1	WP_135353033.1	WP_007302403.1	WP_007548590.1	WP_041046040.1	KTV72_00245
OG0000373	WP_164224960.1	WP_010963041.1	WP_010963041.1	WP_063630856.1	WP_012673406.1	WP_187296949.1	WP_174134131.1	WP_174133351.1	WP_010963041.1	WP_007302288.1	WP_182367800.1	WP_182309783.1	WP_182321141.1	WP_011256784.1	WP_007302288.1	WP_167895741.1	WP_127463918.1	WP_108784600.1	WP_141457263.1	WP_114517324.1	WP_168455294.1	WP_168464885.1	WP_191111108.1	WP_010963041.1	WP_041046306.1	WP_012673406.1	WP_174517014.1	WP_010963041.1	WP_175814347.1	OAL99140.1	OAM05742.1	WP_175809734.1	WP_017531867.1	WP_017531867.1	WP_175818193.1	WP_110410496.1	WP_038250814.1	WP_015589378.1	WP_010963041.1	WP_012673406.1	WP_175939314.1	WP_010403736.1	WP_175837471.1	WP_143689312.1		WP_149168764.1	WP_010963041.1	WP_175937329.1	KTV72_00195
OG0000374	WP_164224985.1	WP_010962459.1	WP_010962459.1	WP_006012827.1	WP_012673100.1	WP_187296893.1	WP_174133987.1	WP_174133504.1	WP_010962459.1	WP_052264699.1	WP_182366600.1	WP_182309211.1	WP_182320117.1	WP_041571556.1	WP_012481724.1	WP_167896307.1	WP_127464311.1	WP_108784036.1	WP_015588869.1	WP_114517644.1	WP_168456236.1	WP_168464405.1	WP_191111623.1	WP_010962459.1	WP_041046648.1	WP_174516058.1	WP_015588869.1	WP_015588869.1	WP_175813877.1	OAM00144.1	OAM04700.1	WP_175809895.1	WP_040754531.1	WP_040754531.1	WP_175818684.1	WP_110410587.1		WP_015588869.1	WP_010962459.1	WP_155969118.1	WP_175939339.1	WP_139686522.1	WP_175838479.1	WP_143689688.1	WP_015588423.1	WP_040754531.1	WP_010962459.1	WP_175937508.1	KTV72_01435
OG0000375	WP_164224990.1	WP_010962840.1	WP_010962840.1	WP_006015537.1	WP_006280205.1	WP_187297367.1	WP_174134240.1	WP_174133372.1	WP_182282655.1	WP_052264648.1	WP_182367079.1	WP_182309551.1	WP_182320705.1	WP_011256730.1	WP_007301961.1	WP_011256730.1	WP_127463668.1	WP_108784633.1	WP_015589208.1	WP_114517220.1	WP_168455780.1	WP_168464078.1	WP_191111071.1	WP_010962840.1	WP_041046437.1	WP_010962840.1	WP_015589208.1	WP_015589208.1	WP_175813997.1	OAM03172.1	OAM06341.1	WP_175809279.1	WP_017531800.1	WP_017531800.1	WP_175818600.1	WP_110410283.1	WP_038248232.1	WP_015589208.1		WP_010962840.1	WP_175938919.1	WP_010402250.1	WP_175838310.1	WP_143689451.1	WP_015587797.1	WP_007301961.1	WP_010962840.1	WP_175937655.1	KTV72_04265
OG0000376	WP_164225005.1	WP_022626145.1	WP_022626145.1	WP_039950758.1	WP_012673376.1	WP_187297371.1	WP_174132930.1	WP_174132930.1	WP_022626145.1	WP_007302058.1	WP_182367854.1	WP_182309942.1	WP_182321289.1	WP_011256948.1	WP_007302058.1	WP_167896187.1	WP_127464289.1	WP_108784136.1	WP_022626145.1	WP_114517531.1	WP_168456277.1	WP_168464501.1	WP_191111350.1	WP_022626145.1	WP_041045458.1	WP_022626145.1	WP_022626145.1	WP_022626145.1	WP_175814003.1	OAM00181.1	OAM05045.1	WP_175809292.1	WP_017532161.1	WP_017532161.1	WP_175818594.1	WP_110409722.1		WP_015589420.1	WP_022626145.1	WP_155969229.1	WP_175939283.1	WP_010402638.1	WP_175838297.1	WP_063630692.1	WP_015587929.1	WP_007302058.1	WP_022626145.1	WP_175937199.1	KTV72_00885
OG0000377	WP_164225007.1	WP_010082023.1	WP_010082023.1	WP_006014849.1	WP_012673374.1	WP_187297369.1	WP_174133852.1	WP_174132716.1	WP_010082023.1	WP_007302056.1	WP_182367831.1	WP_182309804.1	WP_182321221.1	WP_011256950.1	WP_010402622.1	WP_167896189.1	WP_127463775.1	WP_108784138.1	WP_141456683.1	WP_114517530.1	WP_168455390.1	WP_168464288.1	WP_191111348.1	WP_010082023.1	WP_041045454.1	WP_174515898.1	WP_015589418.1	WP_015589418.1	WP_175814004.1	OAM00182.1	OAM05043.1	WP_175809294.1	WP_017532159.1	WP_017532159.1	WP_175818593.1	WP_110409562.1	WP_038248839.1	WP_015589418.1	WP_010082023.1	WP_155969233.1	WP_175938906.1	WP_139686846.1	WP_175838302.1	WP_143689791.1	WP_135352998.1	WP_010402622.1	WP_010082023.1	WP_175937825.1	KTV72_04680
OG0000378	WP_164225011.1	WP_022626404.1	WP_022626404.1	WP_006013482.1	WP_012673355.1	WP_187297162.1	WP_174134225.1	WP_174133233.1	WP_038199350.1	WP_019236841.1	WP_182367463.1	WP_182309765.1	WP_182320889.1	WP_050707686.1	WP_019236841.1	WP_167895852.1	WP_127463959.1	WP_017532322.1	WP_041573541.1	WP_114517167.1	WP_168455472.1	WP_168463932.1	WP_191111487.1	WP_038199350.1	WP_041046137.1	WP_038199350.1	WP_041573541.1	WP_197907276.1	WP_175813960.1	OAL99382.1	OAM05979.1	WP_175809204.1	WP_017532322.1	WP_017532322.1	WP_175818644.1	WP_110409750.1	WP_038248683.1	WP_041573541.1	WP_038199350.1	WP_038199350.1	WP_175938847.1	WP_010407054.1	WP_175837342.1	WP_143689288.1	WP_135352768.1	WP_007302325.1	WP_022626404.1	WP_175937431.1	KTV72_01015
OG0000379	WP_164225019.1	WP_010963001.1	WP_010963001.1	WP_006012026.1	WP_006280506.1	WP_187297167.1	WP_174134218.1	WP_174133574.1	WP_182282709.1	WP_096097237.1	WP_182367503.1	WP_182309746.1	WP_182321066.1	WP_011256581.1	WP_007302486.1	WP_167895881.1	WP_127464073.1	WP_179947072.1	WP_015589346.1	WP_114516787.1	WP_168456249.1	WP_168464826.1	WP_191110790.1	WP_006280506.1	WP_041046627.1	WP_006280506.1	WP_015589346.1	WP_015589346.1	WP_175814405.1	OAL99981.1	OAM03787.1	WP_175809825.1	WP_017532437.1	WP_017532437.1	WP_175818660.1	WP_110409387.1		WP_015589346.1	WP_006280506.1	WP_155969377.1	WP_175939148.1	WP_010404467.1	WP_175837453.1	WP_017532437.1	WP_015588303.1	WP_007302486.1	WP_010963001.1	WP_175937755.1	KTV72_04395
OG0000380	WP_164225023.1	WP_006279487.1	WP_006279487.1	WP_006014073.1	WP_006280324.1	WP_187297455.1	WP_174132645.1	WP_174132645.1	WP_006279487.1	WP_019236865.1	WP_182319642.1	WP_044471287.1	WP_182321048.1	WP_011256433.1	WP_019236865.1	WP_167896020.1	WP_127463923.1	WP_108784327.1	WP_141456644.1	WP_114517687.1	WP_168455582.1	WP_168464511.1	WP_191111303.1	WP_006279487.1	WP_041045778.1	WP_044471287.1	WP_174517036.1	WP_141456644.1	WP_175813932.1	OAM00222.1	OAM05738.1	WP_175809836.1	WP_017531955.1	WP_017531955.1	WP_175818672.1	WP_110409648.1		WP_015589335.1	WP_006279487.1	WP_155969367.1	WP_175938859.1	WP_010403666.1	WP_175837331.1	WP_143689318.1	WP_135352951.1	WP_019236865.1	WP_006279487.1	WP_175937461.1	KTV72_01565
OG0000381	WP_164225026.1	WP_010962990.1	WP_010962990.1	WP_006014067.1	WP_007549279.1	WP_187297457.1	WP_174132642.1	WP_174132642.1	WP_007549279.1	WP_096097154.1	WP_182367491.1	WP_182309681.1	WP_151807826.1	WP_011256429.1	WP_012481936.1	WP_167896024.1	WP_017531952.1	WP_108784324.1	WP_007549279.1	WP_114517689.1	WP_168455585.1	WP_168464514.1	WP_191111300.1	WP_007549279.1	WP_041045772.1	WP_007549279.1	WP_007549279.1	WP_209452434.1	WP_175813929.1	OAM00226.1	OAM05735.1	WP_175809839.1	WP_017531952.1	WP_017531952.1	WP_175818675.1	WP_110409644.1	WP_038248963.1	WP_007549279.1	WP_070356961.1	WP_007549279.1	WP_175938865.1	WP_010403659.1	WP_175837325.1	WP_063630865.1	WP_015588115.1	WP_149169005.1	WP_010962990.1	WP_175937464.1	KTV72_01580
OG0000382	WP_164225033.1	WP_010962992.1	WP_010962992.1	WP_006014208.1	WP_012673336.1	WP_187297462.1	WP_174133360.1	WP_174133360.1	WP_182282706.1	WP_052264894.1	WP_182367476.1	WP_182309686.1	WP_182321058.1	WP_011256204.1	WP_019236798.1	WP_011256204.1	WP_127463901.1	WP_108784264.1	WP_015589340.1	WP_114517257.1	WP_168455486.1	WP_168463792.1	WP_191111295.1	WP_208571605.1	WP_041045739.1	WP_174515888.1	WP_015589340.1	WP_015589340.1	WP_175813923.1	OAM00232.1	OAM06208.1	WP_175809137.1	WP_017531947.1	WP_017531947.1	WP_175818065.1	WP_110409714.1	WP_038248804.1	WP_015589340.1	WP_010082012.1	WP_010082012.1	WP_175938290.1	WP_139686694.1	WP_175837259.1	WP_143689324.1	WP_015588079.1	WP_017531947.1	WP_010962992.1	WP_175937854.1	KTV72_03400
OG0000383	WP_164225035.1	WP_010962995.1	WP_010962995.1	WP_006014221.1	WP_012673343.1	WP_187297466.1	WP_174134050.1	WP_174133303.1	WP_010962995.1	WP_052264755.1	WP_182367766.1	WP_182309675.1	WP_182321064.1	WP_011256207.1	WP_007302243.1	WP_167895695.1	WP_127463898.1		WP_015589344.1	WP_114517262.1	WP_168455489.1	WP_168464417.1	WP_191111291.1	WP_010962995.1	WP_041045745.1	WP_174515891.1	WP_015589344.1	WP_197907438.1	WP_175813921.1	OAM00235.1	OAM06204.1	WP_175809140.1	WP_017531945.1	WP_017531945.1	WP_175818067.1	WP_110409850.1	WP_038249421.1	WP_015589344.1		WP_155969373.1	WP_175939126.1	WP_139686691.1	WP_175838412.1	WP_143689328.1	WP_015588075.1	WP_149168721.1	WP_010962995.1	WP_175937724.1	KTV72_03420
OG0000384	WP_164225038.1	WP_022626393.1	WP_022626393.1	WP_039950622.1	WP_038199316.1	WP_187297133.1	WP_174132819.1	WP_174132819.1	WP_038199316.1	WP_012481971.1	WP_182367420.1	WP_041573606.1	WP_038199316.1	WP_011256669.1	WP_012481971.1	WP_167895822.1	WP_127464033.1		WP_041573606.1	WP_114517132.1	WP_168455660.1	WP_168464474.1	WP_191110764.1	WP_038199316.1	WP_041046024.1	WP_174515692.1	WP_174516793.1	WP_041573606.1	WP_175814019.1	OAM00709.1	OAM05783.1	WP_175809328.1	WP_026092624.1	WP_026092624.1	WP_175818572.1	WP_110409755.1	WP_038249907.1	WP_041573606.1	WP_070357060.1	WP_038199316.1	WP_175939232.1	WP_010404144.1	WP_175838085.1	WP_143689259.1	WP_015588252.1	WP_012481971.1	WP_022626393.1	WP_175937743.1	KTV72_00620
OG0000385	WP_164225043.1	WP_010962303.1	WP_010962303.1	WP_006012545.1	WP_007549026.1	WP_187297440.1	WP_174133880.1	WP_174132862.1	WP_182282768.1	WP_096097178.1	WP_182366374.1	WP_182309887.1	WP_182319909.1	WP_011256482.1	WP_019236953.1	WP_167895982.1	WP_127464240.1	WP_108784160.1	WP_077188467.1	WP_114517613.1	WP_168455839.1	WP_168463793.1	WP_191111003.1	WP_095742602.1	WP_041044924.1	WP_077188467.1	WP_077188467.1	WP_209452370.1	WP_175814247.1	OAM00629.1	OAM03805.1	WP_175809506.1	WP_017532548.1	WP_017532548.1	WP_175818454.1	WP_110409417.1		WP_015588761.1	WP_070356703.1	WP_155968239.1	WP_175938450.1	WP_139686479.1	WP_175837704.1	WP_143689072.1	WP_135352839.1	WP_149168822.1	WP_010962303.1	WP_175937095.1	KTV72_01405
OG0000386	WP_164225045.1	WP_010962301.1	WP_010962301.1	WP_006012537.1	WP_007549028.1	WP_187297438.1	WP_174132860.1	WP_174132860.1	WP_010962301.1	WP_007302611.1	WP_182366368.1	WP_182309885.1	WP_182319907.1	WP_011256480.1	WP_019236951.1	WP_167895984.1	WP_127464238.1	WP_108784158.1	WP_141456836.1	WP_114517615.1	WP_168455841.1	WP_168463795.1	WP_191111001.1	WP_010962301.1	WP_041044920.1	WP_174515709.1	WP_015588759.1	WP_015588759.1	WP_175814249.1	OAM00627.1	OAM03803.1	WP_175809503.1	WP_017532546.1	WP_017532546.1	WP_175818456.1	WP_110409419.1	WP_038249317.1	WP_015588759.1	WP_010962301.1	WP_155968237.1	WP_175938446.1	WP_139686477.1	WP_175837700.1	WP_063631198.1	WP_015588552.1	WP_149168820.1	WP_010962301.1	WP_175937093.1	KTV72_01395
OG0000387	WP_164225053.1	WP_010963178.1	WP_010963178.1	WP_006015184.1	WP_007548684.1	WP_187297430.1	WP_174133999.1		WP_070357031.1	WP_052264741.1	WP_182366343.1	WP_182309877.1	WP_182319899.1	WP_011256735.1	WP_019236301.1	WP_167895769.1	WP_127464277.1	WP_108784238.1	WP_015589510.1	WP_114516805.1	WP_168455760.1	WP_168464152.1	WP_191111104.1	WP_070357031.1	WP_041046028.1	WP_174515706.1	WP_174516803.1	WP_209452374.1	WP_175814308.1	OAM00618.1	OAM05828.1	WP_175809414.1	WP_017532601.1	WP_017532601.1	WP_175818515.1	WP_110410479.1	WP_038249614.1	WP_015589510.1	WP_070357031.1	WP_155969519.1	WP_175938052.1	WP_139686428.1	WP_175838260.1	WP_143689389.1	WP_015588605.1	WP_149168892.1	WP_010963178.1	WP_175937147.1	KTV72_01140
OG0000388	WP_164225060.1	WP_010962945.1	WP_010962945.1	WP_006015092.1	WP_012673309.1	WP_187297602.1	WP_174133982.1	WP_174132984.1	WP_010962945.1	WP_052264832.1		WP_182309226.1	WP_012673309.1	WP_011256244.1	WP_019236731.1	WP_011256244.1	WP_127463817.1	WP_108784393.1	WP_141456680.1	WP_114517655.1	WP_168455410.1	WP_168464662.1	WP_191111425.1	WP_010962945.1	WP_041046224.1	WP_010962945.1	WP_010962945.1	WP_209452418.1	WP_175813974.1	OAM01638.1	OAM06438.1	WP_175809258.1	WP_017532206.1	WP_017532206.1	WP_175818628.1	WP_110409899.1	WP_038249847.1	WP_010962945.1	WP_179945716.1	WP_155969323.1	WP_175938307.1	WP_010402896.1	WP_175837276.1	WP_143689894.1	WP_015587973.1	WP_149168683.1	WP_010962945.1	WP_175937008.1	KTV72_04145
OG0000389	WP_164225067.1	WP_010962956.1	WP_010962956.1	WP_006012907.1	WP_012673315.1	WP_187297126.1	WP_174133021.1	WP_174133021.1	WP_095742783.1	WP_012481968.1	WP_182367126.1	WP_182309336.1	WP_182320987.1	WP_011256819.1	WP_019236812.1	WP_167896087.1	WP_127464024.1	WP_179947080.1	WP_015589298.1	WP_114517123.1	WP_168455611.1	WP_168464336.1	WP_191110705.1	WP_095742783.1	WP_041045172.1	WP_174515683.1	WP_015589298.1	WP_015589298.1	WP_175814294.1		OAM05698.1	WP_175809432.1	WP_017531984.1	WP_017531984.1	WP_175818502.1	WP_110409974.1	WP_038249882.1	WP_015589298.1	WP_070356950.1	WP_155969448.1	WP_175938099.1	WP_139686771.1	WP_175838171.1	WP_143689270.1	WP_135352798.1	WP_149168742.1	WP_010962956.1	WP_175937228.1	KTV72_01635
OG0000390	WP_164225076.1	WP_010962983.1	WP_010962983.1	WP_006014886.1	WP_007548926.1	WP_187297273.1	WP_174132889.1	WP_174132889.1	WP_010962983.1	WP_019236692.1	WP_182367558.1	WP_182309593.1	WP_182320849.1	WP_011256809.1	WP_019236692.1	WP_167896079.1	WP_127463782.1	WP_108784164.1	WP_141456648.1	WP_114517052.1	WP_168455748.1	WP_168463933.1	WP_191111583.1	WP_010962983.1	WP_041046604.1	WP_174515868.1	WP_141456648.1	WP_209452430.1	WP_175814287.1	OAL99137.1	OAM05903.1	WP_175809442.1	WP_017532169.1	WP_017532169.1	WP_175818495.1	WP_110410492.1	WP_038249192.1	WP_015589328.1	WP_070356958.1	WP_155968945.1	WP_175938093.1	WP_139686839.1	WP_175838182.1	WP_143689799.1	WP_135352994.1	WP_007302065.1	WP_010962983.1	WP_175937256.1	KTV72_02760
OG0000391	WP_164225078.1	WP_010962981.1	WP_010962981.1	WP_006014880.1	WP_012673332.1	WP_187297275.1	WP_174133063.1	WP_174133063.1	WP_182282700.1	WP_006014880.1	WP_182367152.1	WP_182309592.1	WP_182320845.1	WP_011256811.1	WP_019236690.1	WP_167896081.1	WP_127463780.1	WP_108784166.1	WP_064125381.1	WP_114517054.1	WP_168455717.1	WP_168464572.1	WP_191110712.1	WP_138264783.1	WP_041045409.1	WP_064125381.1	WP_064125381.1	WP_064125381.1	WP_175814289.1	OAL99135.1	OAM05901.1	WP_175809439.1	WP_017532168.1	WP_017532168.1	WP_175818497.1	WP_110409949.1	WP_038249186.1	WP_015589326.1	WP_070356956.1	WP_155968949.1	WP_175938095.1	WP_139686841.1	WP_175838178.1	WP_143689797.1	WP_015587934.1	WP_019236690.1	WP_010962981.1	WP_175937673.1	KTV72_02770
OG0000392	WP_164225087.1	WP_010962965.1	WP_010962965.1	WP_006014428.1	WP_010962965.1	WP_187297537.1	WP_174133064.1	WP_174133064.1	WP_010962965.1	WP_052264671.1	WP_182367333.1	WP_182309630.1	WP_182321005.1	WP_011256812.1	WP_012481973.1	WP_167896082.1	WP_127464057.1	WP_108784102.1	WP_141456654.1	WP_114517481.1	WP_168455716.1	WP_168464573.1	WP_191110711.1	WP_010962965.1	WP_041045411.1	WP_174516110.1	WP_141456654.1	WP_209452426.1	WP_175814438.1	OAM00670.1	OAM06184.1	WP_175809859.1	WP_017532379.1	WP_017532379.1	WP_175818498.1	WP_110409948.1		WP_015589310.1	WP_006280477.1	WP_155969044.1	WP_175938096.1	WP_139686644.1	WP_175838177.1	WP_143689233.1	WP_015588285.1	WP_012481973.1	WP_010962965.1	WP_175937674.1	KTV72_02775
OG0000393	WP_164225091.1	WP_010962941.1	WP_010962941.1	WP_006014286.1	WP_012673306.1	WP_187296992.1	WP_174133016.1	WP_174133016.1	WP_038199239.1	WP_052264798.1	WP_182367280.1		WP_182320950.1	WP_011256827.1	WP_007302226.1	WP_167896096.1	WP_127463885.1	WP_108783946.1	WP_015589284.1	WP_114516901.1	WP_168455677.1	WP_168463904.1	WP_191111393.1	WP_038199239.1	WP_041045905.1	WP_174515691.1	WP_015589284.1	WP_015589284.1	WP_175814015.1	OAM00660.1	OAM06334.1	WP_175809313.1	WP_017531927.1	WP_017531927.1	WP_175818578.1	WP_110410295.1	WP_038249836.1	WP_015589284.1	WP_070356946.1	WP_155969331.1	WP_175938104.1	WP_139686679.1	WP_175838160.1	WP_143689343.1	WP_135353044.1	WP_007302226.1	WP_010962941.1	WP_175937704.1	KTV72_04610
OG0000394	WP_164225098.1	WP_010082061.1	WP_010082061.1	WP_006013275.1	WP_012673395.1	WP_187297001.1	WP_174133925.1	WP_174133549.1	WP_010082061.1	WP_019236780.1	WP_182367940.1	WP_151807542.1	WP_182321076.1	WP_011256781.1	WP_019236780.1	WP_011256781.1	WP_127463874.1		WP_012673395.1	WP_114517684.1	WP_168455681.1	WP_168464211.1	WP_191110904.1	WP_010082061.1	WP_041046299.1	WP_010082061.1	WP_012673395.1	WP_012673395.1	WP_175814355.1	OAM01697.1	OAM05093.1	WP_175809724.1	WP_017532352.1	WP_017532352.1	WP_175818203.1	WP_110409782.1	WP_038249548.1	WP_012673395.1	WP_010082061.1	WP_155968438.1	WP_175939320.1	WP_139686786.1	WP_175837477.1	WP_127463874.1	WP_015588043.1	WP_019236780.1	WP_010082061.1	WP_175937332.1	KTV72_00210
OG0000395	WP_164225101.1	WP_007548791.1	WP_007548791.1	WP_006013267.1	WP_007548791.1	WP_187297004.1	WP_174134066.1	WP_174133222.1	WP_007548791.1	WP_052264689.1	WP_007548791.1	WP_007548791.1	WP_182321178.1	WP_011256355.1	WP_019236777.1	WP_167896039.1	WP_127463871.1	WP_108784093.1	WP_141456703.1		WP_168455647.1	WP_168464215.1	WP_191111419.1	WP_007548791.1	WP_041046449.1	WP_007548791.1	WP_174516775.1	WP_141456703.1	WP_175813853.1	OAM01700.1	OAM05090.1	WP_175809786.1	WP_017532349.1	WP_017532349.1	WP_175818133.1	WP_110409586.1	WP_038250626.1	WP_015589472.1	WP_070357014.1	WP_007548791.1	WP_175938252.1	WP_007302210.1	WP_175838431.1	WP_007302210.1	WP_015588040.1	WP_007302210.1	WP_007548791.1	WP_175937126.1	KTV72_02790
OG0000396	WP_164225102.1	WP_010963135.1	WP_010963135.1	WP_039950459.1	WP_007548790.1	WP_187297005.1	WP_174133223.1	WP_174133223.1	WP_010963135.1	WP_007302209.1	WP_182367212.1	WP_182309862.1	WP_182321176.1	WP_011256354.1	WP_019236776.1	WP_167896040.1	WP_127463870.1	WP_108784092.1	WP_141456702.1	WP_114517686.1	WP_168455648.1	WP_168464214.1	WP_191111418.1	WP_010963135.1	WP_041046451.1	WP_174516038.1	WP_015589471.1	WP_015589471.1	WP_175813854.1	OAM01701.1	OAM05089.1	WP_175809787.1	WP_017532348.1	WP_017532348.1	WP_175818132.1	WP_110409585.1		WP_015589471.1	WP_070357013.1	WP_155969311.1	WP_175938251.1	WP_139686788.1	WP_175838429.1	WP_143689958.1	WP_015588039.1	WP_007302209.1	WP_010963135.1	WP_175937127.1	KTV72_02795
OG0000397	WP_164225103.1	WP_010081889.1	WP_010081889.1	WP_006013262.1	WP_007548789.1	WP_187297006.1		WP_174133221.1	WP_010081889.1	WP_007302208.1	WP_010081889.1	WP_182309861.1	WP_182321174.1	WP_011256353.1	WP_007302208.1	WP_011256353.1	WP_127463869.1	WP_108784091.1	WP_010081889.1	WP_114517088.1	WP_168455649.1	WP_168464877.1	WP_191111417.1	WP_010081889.1	WP_041046760.1	WP_010081889.1	WP_010081889.1	WP_010081889.1	WP_175813855.1	OAM01702.1	OAM05088.1	WP_175809788.1	WP_017532347.1	WP_017532347.1	WP_175818131.1	WP_110409584.1	WP_128080211.1	WP_010081889.1	WP_010081889.1	WP_010081889.1	WP_175938250.1	WP_139686789.1	WP_175838428.1	WP_143689902.1	WP_015588038.1	WP_007302208.1	WP_010081889.1	WP_175937128.1	KTV72_02800
OG0000398	WP_164225130.1	WP_010082574.1	WP_010082574.1	WP_006015748.1	WP_006280142.1	WP_187297393.1	WP_174132838.1	WP_174132838.1	WP_010082574.1	WP_007302465.1	WP_182366259.1	WP_182309628.1	WP_182320009.1	WP_011256741.1	WP_007302465.1	WP_011256741.1	WP_063630940.1	WP_108784679.1	WP_015588837.1	WP_047759448.1	WP_168455864.1	WP_168464923.1	WP_191111526.1	WP_010082574.1	WP_041045571.1	WP_064124802.1	WP_015588837.1	WP_015588837.1	WP_175814213.1	OAM02024.1	OAM05877.1	WP_175809598.1	WP_017532417.1	WP_017532417.1	WP_175818417.1	WP_110409255.1		WP_015588837.1	WP_010082574.1	WP_064124802.1	WP_175938348.1	WP_010404360.1	WP_175837927.1	WP_143689189.1	WP_015588202.1	WP_007302465.1	WP_010082574.1	WP_175937493.1	KTV72_01240
OG0000399	WP_164225139.1	WP_010962402.1	WP_010962402.1	WP_039950909.1	WP_006280461.1	WP_187297027.1	WP_174133430.1	WP_174133430.1	WP_038199678.1	WP_052264902.1	WP_182366296.1	WP_182309143.1	WP_006280461.1	WP_011256573.1	WP_007302473.1	WP_011256573.1	WP_127464004.1	WP_108783916.1	WP_015588803.1	WP_114516831.1	WP_168455454.1	WP_168464657.1	WP_191110679.1	WP_038199678.1	WP_041046489.1	WP_174515908.1	WP_015588803.1	WP_015588803.1	WP_175814359.1	OAM00187.1	OAM03903.1	WP_175809729.1	WP_017532426.1	WP_017532426.1	WP_175818201.1	WP_110409808.1	WP_038249265.1	WP_015588803.1		WP_015588803.1	WP_175939379.1	WP_139686610.1	WP_175837423.1	WP_143689182.1	WP_135352920.1	WP_007302473.1	WP_010962402.1	WP_175937416.1	KTV72_04015
OG0000400	WP_164225143.1	WP_010962399.1	WP_010962399.1	WP_006015767.1	WP_006280148.1	WP_187297023.1	WP_174132685.1	WP_174132685.1	WP_038199670.1	WP_007302493.1	WP_182366285.1	WP_182309139.1	WP_182320071.1	WP_011256569.1	WP_019236898.1	WP_167895889.1	WP_127464007.1	WP_108783920.1	WP_141456793.1	WP_114517307.1	WP_168455802.1	WP_168464823.1	WP_191111323.1	WP_038199670.1	WP_041045151.1	WP_174515912.1	WP_015588799.1	WP_015588799.1	WP_175814395.1	OAM00191.1	OAM05948.1	WP_175809889.1	WP_017532431.1	WP_017532431.1	WP_175818161.1	WP_110409654.1	WP_038248987.1	WP_015588799.1	WP_070356747.1	WP_155968806.1	WP_175939036.1	WP_139686607.1	WP_175837434.1	WP_143689180.1	WP_015588215.1	WP_019236898.1	WP_010962399.1	WP_175937338.1	KTV72_04210, KTV72_04735
OG0000401	WP_164225149.1	WP_010082251.1	WP_010082251.1	WP_006012187.1	WP_006279565.1	WP_096617066.1	WP_174132674.1	WP_174132674.1	WP_010082251.1	WP_007302510.1	WP_182366585.1	WP_006279565.1	WP_006279565.1	WP_011256898.1	WP_007302510.1	WP_167896142.1	WP_015588327.1	WP_108783997.1	WP_015588788.1	WP_114517823.1	WP_168455284.1	WP_168463803.1	WP_191110816.1	WP_010082251.1	WP_041045729.1	WP_006279565.1	WP_015588788.1	WP_015588788.1	WP_175814194.1	OAL98666.1	OAM03947.1	WP_175809618.1	WP_015588327.1	WP_015588327.1	WP_175818396.1	WP_110409354.1	WP_038249055.1	WP_015588788.1	WP_010082251.1	WP_006279565.1	WP_175938604.1	WP_007302510.1	WP_175837642.1	WP_015588327.1	WP_015588327.1	WP_007302510.1	WP_010082251.1		KTV72_01800
OG0000402	WP_164225150.1	WP_010962388.1	WP_010962388.1	WP_006012184.1	WP_006279564.1	WP_187297018.1	WP_174132673.1	WP_174132673.1	WP_010082252.1	WP_006012184.1	WP_038249057.1	WP_006279564.1	WP_006279564.1	WP_011256897.1	WP_006012184.1	WP_011256897.1	WP_006012184.1	WP_006012184.1	WP_006279564.1	WP_114517824.1	WP_168455283.1	WP_168463804.1	WP_191110817.1	WP_010082252.1	WP_041045731.1	WP_006279564.1	WP_006279564.1	WP_006279564.1	WP_175814193.1	OAL98667.1	OAM03946.1	WP_175809619.1	WP_017532465.1	WP_017532465.1	WP_175818395.1	WP_110409353.1	WP_038249057.1	WP_006279564.1	WP_010082252.1	WP_155968276.1	WP_175938606.1	WP_006012184.1	WP_175837644.1	WP_006012184.1	WP_006012184.1	WP_006012184.1	WP_010962388.1		KTV72_01795
OG0000403	WP_164225158.1	WP_010082300.1	WP_010082300.1	WP_096560661.1	WP_012673059.1	WP_187297567.1		WP_174133111.1	WP_010082300.1	WP_012481729.1	WP_182366276.1	WP_182309136.1	WP_182320065.1	WP_136132017.1	WP_143696866.1	WP_167896330.1	WP_127463581.1	WP_108784346.1	WP_141456797.1	WP_114517226.1	WP_168455815.1	WP_168464911.1	WP_191111150.1	WP_010082300.1	WP_145971850.1	WP_174515915.1	WP_174516857.1	WP_174516857.1	WP_175814384.1	OAL99951.1	OAM04591.1	WP_175809753.1	WP_017532265.1	WP_017532265.1	WP_175818175.1	WP_110410248.1		WP_015588795.1	WP_070356744.1	WP_155968797.1	WP_175938654.1	WP_139686466.1	WP_175838492.1	WP_143689547.1	WP_015587685.1	WP_012481729.1	WP_010082300.1	WP_175937594.1	KTV72_02320, KTV72_04430
OG0000404	WP_164225162.1	WP_007549313.1	WP_007549313.1	WP_006014699.1	WP_007549313.1	WP_182158990.1	WP_174133294.1	WP_174133294.1	WP_007549313.1	WP_006014699.1	WP_182366420.1	WP_182309271.1	WP_007549313.1	WP_011256544.1	WP_006014699.1	WP_011256544.1	WP_127463723.1		WP_141456830.1	WP_114517759.1	WP_168456169.1	WP_168464299.1	WP_191111228.1	WP_007549313.1	WP_041045195.1	WP_007549313.1	WP_007549313.1	WP_007549313.1	WP_175814338.1	OAL96772.1	OAM06065.1	WP_175809397.1	WP_017532118.1	WP_017532118.1	WP_175818530.1	WP_110409552.1	WP_038250278.1	WP_007549313.1	WP_007549313.1	WP_007549313.1	WP_175938766.1	WP_139686899.1	WP_175837550.1	WP_143689746.1	WP_135353025.1	WP_006014699.1	WP_007549313.1	WP_175937781.1	KTV72_04065
OG0000405	WP_164225163.1	WP_010962308.1	WP_010962308.1	WP_006014698.1	WP_010962308.1	WP_187297061.1	WP_174134151.1	WP_174133293.1	WP_182282771.1	WP_010406835.1	WP_182366418.1	WP_182309272.1	WP_182319912.1	WP_011256543.1	WP_010406835.1	WP_167895908.1	WP_127463722.1		WP_141456828.1	WP_114517758.1	WP_168456168.1	WP_168464298.1	WP_191111227.1	WP_208571586.1	WP_041045197.1	WP_010962308.1	WP_141456828.1	WP_141456828.1	WP_175814337.1	OAL96773.1	OAM06066.1	WP_175809396.1	WP_026092642.1	WP_026092642.1	WP_175818531.1	WP_110409551.1	WP_038250274.1	WP_015588762.1	WP_010962308.1	WP_010962308.1	WP_175938764.1	WP_139686900.1	WP_175837552.1	WP_143689747.1	WP_135353026.1	WP_149168626.1	WP_010962308.1	WP_175937780.1	KTV72_04060
OG0000406	WP_164225166.1	WP_010962311.1	WP_010962311.1	WP_006014693.1	WP_006280425.1	WP_187297250.1	WP_174132810.1	WP_174132810.1	WP_065094732.1	WP_007301988.1	WP_182366414.1	WP_182309274.1	WP_077188473.1	WP_011256848.1	WP_019236646.1	WP_011256848.1	WP_127463717.1	WP_108784693.1	WP_141456824.1		WP_168455698.1	WP_168464293.1	WP_191111222.1	WP_065094732.1	WP_041046071.1	WP_065094732.1	WP_015588766.1	WP_209452367.1	WP_175814333.1	OAM00342.1	OAM06314.1	WP_175809391.1	WP_017532115.1	WP_017532115.1	WP_175818536.1	WP_110409546.1	WP_038250934.1	WP_015588766.1	WP_070356706.1	WP_065094732.1	WP_175938218.1	WP_139686582.1	WP_175838033.1	WP_143689750.1	WP_015587863.1	WP_007301988.1	WP_010962311.1	WP_175937188.1	KTV72_00120
OG0000407	WP_164225173.1	WP_010962317.1	WP_010962317.1	WP_006014685.1	WP_012673043.1	WP_187297255.1	WP_174134172.1	WP_174133249.1	WP_138264878.1	WP_052264927.1	WP_182366404.1	WP_182309280.1	WP_182319917.1	WP_011256663.1	WP_019236641.1	WP_167895827.1	WP_127464286.1	WP_108784496.1	WP_015588772.1	WP_114517284.1	WP_168455333.1	WP_168463935.1	WP_191110743.1	WP_138264878.1	WP_041046425.1	WP_138264878.1	WP_015588772.1	WP_015588772.1	WP_175813918.1	OAM00348.1	OAM04622.1	WP_175809148.1	WP_017532107.1	WP_017532107.1	WP_175818071.1	WP_110410561.1	WP_038249017.1	WP_015588772.1	WP_070356710.1	WP_155968256.1	WP_175938086.1	WP_010402350.1	WP_175838186.1	WP_143689754.1	WP_135352700.1	WP_143689754.1	WP_010962317.1	WP_175937761.1	KTV72_02850
OG0000408	WP_164225179.1	WP_010962518.1	WP_010962518.1	WP_006013306.1	WP_007549070.1	WP_187297502.1	WP_174133325.1	WP_174133325.1	WP_010962518.1	WP_052264876.1	WP_182366692.1	WP_182309245.1	WP_182319935.1	WP_041571576.1	WP_019236856.1	WP_167896289.1	WP_017531871.1	WP_108784509.1	WP_015589121.1	WP_114517726.1	WP_168455964.1	WP_168464321.1	WP_191111136.1	WP_010962518.1	WP_041046364.1	WP_015589121.1	WP_174516866.1	WP_209452342.1	WP_175814226.1	OAM02021.1	OAM04646.1	WP_175809586.1	WP_017531871.1	WP_017531871.1	WP_175818433.1	WP_110409442.1	WP_038250032.1	WP_015589121.1	WP_010962518.1	WP_151807945.1	WP_175938835.1	WP_139686719.1	WP_175837518.1	WP_143689311.1	WP_015588103.1	WP_019236856.1	WP_010962518.1	WP_175937836.1	KTV72_00775
OG0000409	WP_164225184.1	WP_010962512.1	WP_010962512.1	WP_006014718.1	WP_006279985.1	WP_187297505.1	WP_174133864.1		WP_006279985.1	WP_007302000.1	WP_006279985.1	WP_182309241.1	WP_182319930.1	WP_011256750.1	WP_007302000.1	WP_011256750.1	WP_127463729.1	WP_108784605.1	WP_006279985.1	WP_114517013.1	WP_168455971.1	WP_168464220.1	WP_191111253.1	WP_006279985.1	WP_041046352.1	WP_174515832.1	WP_006279985.1	WP_006279985.1	WP_175814220.1	OAM02014.1	OAM06058.1	WP_175809591.1	WP_017532125.1	WP_017532125.1	WP_175818427.1	WP_110409702.1	WP_038250013.1	WP_015589116.1	WP_006279985.1	WP_006279985.1	WP_175938827.1	WP_139686892.1	WP_175837507.1	WP_010406852.1	WP_015587875.1	WP_007302000.1	WP_010962512.1	WP_175937133.1	KTV72_00735
OG0000410	WP_164225185.1	WP_010962511.1	WP_010962511.1	WP_006014721.1	WP_012673169.1	WP_187297506.1	WP_174133865.1		WP_138264758.1	WP_096097166.1	WP_182366680.1	WP_182309240.1	WP_182319929.1	WP_011256749.1	WP_019236653.1	WP_167895757.1	WP_127463730.1	WP_159077677.1	WP_141456951.1		WP_168455972.1	WP_168464219.1	WP_191111254.1	WP_138264758.1	WP_041046350.1	WP_174515833.1	WP_141456951.1	WP_141456951.1	WP_175814219.1	OAM02013.1	OAM06057.1	WP_175809592.1	WP_007302001.1	WP_007302001.1	WP_175818426.1	WP_110409701.1	WP_038250010.1	WP_015589115.1	WP_070356789.1	WP_155968871.1	WP_175938829.1	WP_139686891.1	WP_175837505.1	WP_143689739.1	WP_015587876.1	WP_149168627.1	WP_010962511.1	WP_175937132.1	KTV72_00730
OG0000411	WP_164225190.1	WP_010962441.1	WP_010962441.1	WP_006012001.1	WP_007548497.1	WP_187296863.1	WP_174132848.1	WP_174132848.1	WP_182282496.1	WP_007302914.1	WP_182366534.1	WP_182309189.1	WP_182320785.1	WP_011256385.1	WP_007302914.1	WP_167895954.1	WP_127463600.1	WP_108783982.1	WP_015588886.1	WP_114517139.1	WP_168455942.1	WP_168464145.1	WP_191111187.1	WP_010082259.1		WP_155969010.1	WP_174516772.1	WP_015588886.1	WP_175814227.1	OAM01768.1	OAM03794.1	WP_175809521.1	WP_017531661.1	WP_017531661.1	WP_175818434.1	WP_110409226.1	WP_038250223.1	WP_015588886.1	WP_070356763.1	WP_155969010.1	WP_175938139.1	WP_139686564.1	WP_175837854.1	WP_143689474.1	WP_135352783.1	WP_007302914.1	WP_010962441.1	WP_175937183.1	KTV72_01825
OG0000412	WP_164225200.1	WP_010963004.1	WP_010963004.1	WP_006012032.1	WP_007548744.1	WP_187297171.1	WP_174132774.1	WP_174132774.1	WP_010963004.1	WP_052264701.1	WP_182367509.1	WP_182309749.1	WP_007548744.1	WP_011256621.1	WP_007302484.1	WP_167895855.1	WP_127464075.1	WP_108784536.1	WP_015589348.1	WP_114516778.1	WP_168455508.1	WP_168464032.1	WP_191111590.1	WP_208571606.1	WP_041045704.1	WP_174515808.1	WP_015589348.1	WP_015589348.1	WP_175814403.1	OAL99984.1	OAM03788.1	WP_175809166.1	WP_026092692.1	WP_026092692.1	WP_175818680.1	WP_110410530.1		WP_015589348.1	WP_010963004.1	WP_155969381.1	WP_175938857.1	WP_029237657.1	WP_175837333.1	WP_143689175.1	WP_041581530.1	WP_149168786.1	WP_010963004.1	WP_175937358.1	KTV72_02965
OG0000413	WP_164225204.1	WP_010962966.1	WP_010962966.1	WP_006014431.1	WP_007548959.1	WP_096617767.1	WP_174133068.1	WP_174133068.1	WP_038199264.1	WP_096097156.1	WP_182367437.1	WP_182309753.1	WP_182321032.1	WP_011256813.1	WP_006014431.1	WP_167896325.1	WP_127464058.1	WP_108784101.1	WP_141457304.1	WP_047759730.1	WP_168456273.1	WP_168464574.1	WP_191111582.1	WP_038199264.1	WP_041045413.1	WP_155969601.1	WP_015589311.1	WP_015589311.1	WP_175814290.1	OAM00692.1	OAM06185.1	WP_175809437.1	WP_017532380.1	WP_017532380.1	WP_175818499.1	WP_110409947.1	WP_038250142.1	WP_015589311.1		WP_155969601.1	WP_175938134.1	WP_010405337.1	WP_175838544.1	WP_143689232.1	WP_015588286.1	WP_006014431.1	WP_010962966.1	WP_175937675.1	KTV72_02780
OG0000414	WP_164225205.1	WP_010082340.1	WP_010082340.1	WP_006015771.1	WP_012673308.1	WP_187296987.1	WP_174132749.1	WP_174132749.1	WP_010082340.1	WP_007302491.1	WP_182367308.1	WP_182309589.1	WP_182321026.1	WP_011256686.1	WP_007302491.1	WP_167895805.1	WP_127464009.1	WP_007302491.1	WP_141456679.1	WP_114517305.1	WP_168455269.1	WP_168464420.1	WP_191111456.1	WP_010082340.1	WP_041045320.1	WP_174515687.1	WP_012673308.1	WP_012673308.1	WP_175814070.1	OAL99672.1	OAM06485.1	WP_175809677.1	WP_017532432.1	WP_017532432.1	WP_175818256.1	WP_110409689.1	WP_038249850.1	WP_012673308.1	WP_010082340.1	WP_155969325.1	WP_175939007.1	WP_029237658.1	WP_175838504.1	WP_143689178.1	WP_015588217.1	WP_007302491.1	WP_010082340.1	WP_175937054.1	KTV72_00950
OG0000415	WP_164225208.1	WP_010963134.1	WP_010963134.1	WP_006013259.1	WP_007548788.1	WP_187297008.1	WP_174134067.1	WP_174133220.1	WP_182282754.1	WP_007302207.1	WP_182367213.1	WP_182309860.1	WP_182321172.1	WP_011256352.1	WP_019236775.1	WP_167896041.1	WP_127463868.1	WP_108784090.1	WP_141456701.1	WP_114517087.1	WP_168455650.1	WP_168464391.1	WP_191111416.1	WP_208571594.1	WP_041046453.1	WP_174516037.1	WP_015589470.1	WP_015589470.1	WP_175813856.1	OAM01703.1	OAM05087.1	WP_175809789.1	WP_017532346.1	WP_017532346.1	WP_175818130.1	WP_110409583.1	WP_038250186.1	WP_015589470.1	WP_070357012.1	WP_007548788.1	WP_175938334.1	WP_139686790.1	WP_175838426.1	WP_143689903.1	WP_015588037.1	WP_149168712.1	WP_010963134.1	WP_175937129.1	KTV72_02805
OG0000416	WP_164225209.1	WP_010963060.1	WP_010963060.1	WP_006014527.1	WP_007549062.1	WP_187297586.1		WP_174133130.1	WP_010963060.1	WP_052264975.1	WP_182367606.1	WP_182309655.1	WP_182320518.1	WP_083750419.1	WP_012481959.1	WP_167895865.1	WP_127463935.1	WP_108784372.1	WP_015589406.1	WP_179947486.1	WP_174855506.1	WP_168464571.1	WP_191110955.1	WP_010963060.1	WP_041046276.1	WP_155969285.1	WP_015589406.1	WP_209452407.1	WP_175813900.1	OAL98657.1	OAM04674.1	WP_175809187.1	WP_017531901.1	WP_017531901.1	WP_175818681.1	WP_179947421.1	WP_038249396.1	WP_015589406.1	WP_083250487.1	WP_155969285.1	WP_175939191.1	WP_139686758.1	WP_175838556.1	WP_029237641.1	WP_015588128.1	WP_012481959.1	WP_010963060.1	WP_175937644.1	KTV72_04665
OG0000417	WP_164225211.1	WP_010962514.1	WP_010962514.1	WP_006014712.1	WP_041582610.1	WP_187297511.1	WP_174133863.1	WP_174132829.1	WP_010962514.1	WP_007301998.1	WP_182366682.1	WP_182309250.1	WP_182319931.1	WP_011256752.1	WP_007301998.1	WP_167895756.1	WP_127463728.1		WP_015589117.1	WP_114517015.1	WP_168455969.1	WP_168464222.1	WP_191111251.1	WP_010962514.1	WP_041046356.1	WP_155968869.1	WP_015589117.1	WP_015589117.1	WP_175814222.1	OAM02016.1	OAM06059.1	WP_175809589.1	WP_017532123.1	WP_017532123.1	WP_175818429.1	WP_110409704.1	WP_038250019.1	WP_015589117.1	WP_010962514.1	WP_155968869.1	WP_175938823.1	WP_139686894.1	WP_175837511.1	WP_143689741.1	WP_135353023.1	WP_007301998.1	WP_010962514.1	WP_175937134.1	KTV72_00745
OG0000418	WP_182183934.1	WP_173862889.1	WP_173862889.1	WP_019236950.1	WP_173862866.1	WP_187297444.1	WP_174132859.1	WP_174132859.1	WP_174515708.1	WP_019236950.1	WP_182366427.1	WP_182309944.1	WP_182319968.1	WP_041571550.1	WP_019236950.1	WP_041571550.1		WP_108784157.1	WP_041573554.1	WP_179947495.1	WP_168455842.1	WP_168463796.1	WP_191111611.1	WP_174515708.1	WP_171816611.1	WP_174515708.1	WP_041573554.1	WP_041573554.1	WP_175814250.1	OAM00641.1	OAM03807.1	WP_175809866.1	WP_017532545.1	WP_017532545.1	WP_175818707.1	WP_110410531.1	WP_038249323.1	WP_041573554.1	WP_179945723.1	WP_174515708.1	WP_175938493.1	WP_179949515.1	WP_175838498.1	WP_019236950.1	WP_041581575.1	WP_029237539.1	WP_173862889.1	WP_175937098.1	KTV72_01390
OG0000419	WP_205517733.1	WP_010962669.1	WP_010962669.1	WP_176691193.1	WP_173862878.1	WP_187296890.1		WP_174133254.1	WP_182282573.1	WP_007302909.1	WP_182367609.1	WP_182309203.1	WP_182320339.1	WP_179943612.1	WP_007302909.1	WP_179958989.1	WP_179948528.1	WP_108784363.1	WP_174516904.1	WP_179947466.1	WP_174855523.1	WP_168463909.1	WP_191111607.1	WP_010962669.1	WP_171816650.1	WP_174516114.1	WP_174516904.1	WP_209452534.1	WP_175814414.1	OAM01707.1	OAM03622.1	WP_175809304.1	WP_017532034.1	WP_017532034.1	WP_175818718.1	WP_110409731.1	WP_038248526.1, WP_081818051.1	WP_179943641.1		WP_174516114.1	WP_175938780.1	WP_179943624.1	WP_175837542.1	WP_143689503.1	WP_179948596.1	WP_007302909.1	WP_010962669.1	WP_175937712.1	KTV72_01470
OG0000420	WP_205517739.1	WP_010082053.1	WP_010082053.1	WP_006015737.1	WP_007548704.1	WP_187297621.1	WP_174133340.1	WP_174133340.1	WP_010082053.1	WP_052264761.1	WP_182368026.1	WP_182309833.1	WP_182320500.1	WP_011256300.1	WP_007302462.1	WP_011256300.1	WP_127463998.1	WP_108784645.1	WP_015589461.1	WP_114516838.1	WP_174855502.1	WP_168464169.1	WP_191110884.1	WP_010082053.1	WP_041045394.1	WP_151807528.1	WP_015589461.1	WP_015589461.1	WP_175813889.1	OAM01781.1	OAM05874.1	WP_175809170.1	WP_017532414.1	WP_017532414.1	WP_175818099.1	WP_110409871.1		WP_015589461.1	WP_010082053.1	WP_151807528.1	WP_175939213.1	WP_139686616.1	WP_175838466.1	WP_143689191.1	WP_015588199.1	WP_007302462.1	WP_010082053.1	WP_175937717.1	KTV72_04895
OG0000421	WP_205517757.1	WP_010963050.1	WP_010963050.1	WP_006014397.1	WP_006279569.1	WP_187297496.1	WP_174132744.1	WP_174132744.1	WP_182282722.1	WP_007302261.1	WP_182367638.1	WP_182309668.1	WP_182320549.1	WP_011256445.1	WP_007302261.1	WP_011256445.1	WP_007302261.1, WP_127464011.1	WP_108784186.1	WP_006279569.1	WP_114516991.1	WP_168455729.1	WP_168463781.1	WP_191111157.1	WP_006279569.1	WP_041045621.1	WP_006279569.1	WP_006279569.1	WP_006279569.1	WP_175814270.1	OAL99660.1	OAM06173.1	WP_175809475.1	WP_007302261.1	WP_007302261.1	WP_175818477.1	WP_110409789.1		WP_006279569.1	WP_006279569.1	WP_006279569.1	WP_175938262.1	WP_139686639.1	WP_175838438.1	WP_007302261.1	WP_015588274.1	WP_007302261.1	WP_010963050.1	WP_175937270.1	KTV72_01995
OG0000422	WP_205517815.1	WP_010962824.1	WP_010962824.1	WP_006013106.1	WP_006280392.1	WP_187297244.1	WP_174132823.1	WP_174132823.1	WP_182282644.1	WP_017532259.1	WP_182367041.1	WP_182309529.1	WP_015589192.1	WP_041571405.1	WP_017532259.1	WP_167896031.1	WP_015588031.1	WP_108784592.1	WP_015589192.1	WP_114517550.1	WP_168455822.1	WP_168464088.1	WP_191111111.1	WP_208571625.1	WP_041046272.1	WP_015589192.1	WP_015589192.1	WP_197907425.1	WP_175814315.1	OAM00633.1	OAM06121.1	WP_175809404.1	WP_017532259.1	WP_017532259.1	WP_175818527.1	WP_110409637.1	WP_038248621.1	WP_015589192.1		WP_015589192.1	WP_175938061.1	WP_139686793.1	WP_175838547.1	WP_143689846.1	WP_015588031.1	WP_017532259.1	WP_010962824.1	WP_175937265.1	KTV72_03005
OG0000423	WP_205517843.1	WP_010963129.1	WP_010963129.1	WP_039950297.1	WP_006280475.1	WP_187297639.1	WP_174132986.1	WP_174132986.1	WP_070357010.1	WP_052264983.1	WP_182367223.1	WP_182309856.1	WP_182321165.1	WP_041571384.1	WP_007302661.1	WP_041571384.1	WP_127464179.1	WP_108784234.1	WP_015589466.1	WP_114517624.1	WP_168455446.1	WP_168464587.1	WP_191110895.1	WP_070357010.1	WP_041046196.1	WP_174516100.1	WP_015589466.1	WP_209452389.1	WP_175813858.1	OAL99106.1	OAM06448.1	WP_175809791.1	WP_026092715.1	WP_026092715.1	WP_175818128.1	WP_110409742.1	WP_038248309.1	WP_015589466.1	WP_070357010.1	WP_155969305.1	WP_175939121.1	WP_139686369.1	WP_175838417.1	WP_052264983.1	WP_015588448.1	WP_007302661.1	WP_010963129.1	WP_175937362.1	KTV72_01665
OG0000424	WP_205517846.1	WP_006279543.1	WP_006279543.1	WP_012481857.1	WP_006279543.1	WP_064125120.1	WP_174132812.1	WP_174132812.1	WP_006279543.1	WP_012481857.1	WP_006279543.1	WP_182309273.1	WP_006279543.1	WP_041571587.1	WP_026097232.1	WP_041571587.1	WP_127463720.1		WP_006279543.1	WP_114517288.1	WP_168455696.1	WP_168464296.1	WP_191111225.1	WP_006279543.1	WP_041046716.1	WP_006279543.1	WP_006279543.1	WP_209452368.1	WP_175814336.1	OAM00339.1	OAM06311.1	WP_175809852.1	WP_012481857.1	WP_012481857.1	WP_175818533.1	WP_110409549.1	WP_038250313.1	WP_015588763.1	WP_006279543.1	WP_006279543.1	WP_175938216.1	WP_012481857.1	WP_175838036.1	WP_127463720.1	WP_015587866.1	WP_012481857.1	WP_006279543.1	WP_175937190.1	KTV72_00105
OG0000425	WP_205517858.1	WP_010082308.1	WP_010082308.1	WP_006015765.1	WP_007548277.1	WP_187297024.1	WP_174133889.1		WP_010082308.1	WP_007302494.1	WP_182366288.1	WP_182309140.1	WP_182320072.1	WP_011256568.1	WP_019236899.1	WP_167895890.1	WP_127464006.1	WP_019236899.1	WP_015588800.1	WP_114517308.1	WP_168455801.1	WP_168464824.1	WP_191111324.1	WP_010082308.1	WP_084221169.1	WP_174515911.1	WP_015588800.1	WP_209452354.1	WP_175814396.1	OAM00190.1	OAM05949.1	WP_175809767.1	WP_017532430.1	WP_017532430.1	WP_175818160.1	WP_110409653.1	WP_081818057.1	WP_015588800.1	WP_010082308.1	WP_155968808.1	WP_175939034.1	WP_139686608.1	WP_175837436.1	WP_143689181.1	WP_015588214.1	WP_007302494.1	WP_010082308.1	WP_175937339.1	KTV72_04215
OG0000426		WP_006279619.1	WP_006279619.1	WP_006012685.1	WP_006279619.1	WP_006279619.1	WP_174132852.1	WP_174132852.1	WP_006279619.1	WP_007302640.1	WP_006279619.1	WP_006279619.1	WP_182320135.1	WP_011256501.1	WP_007302640.1	WP_011256501.1	WP_015588578.1	WP_006012685.1	WP_006279619.1	WP_114516943.1	WP_168455937.1	WP_168464611.1	WP_191110990.1	WP_006279619.1	WP_041045346.1	WP_006279619.1	WP_006279619.1	WP_006279619.1	WP_175814232.1	OAL97449.1	OAM06234.1	WP_175809868.1	WP_006012685.1	WP_006012685.1	WP_175818438.1	WP_110409842.1	WP_038250613.1	WP_006279619.1	WP_006279619.1	WP_155968551.1	WP_175938683.1	WP_139686551.1	WP_175837627.1	WP_143689051.1	WP_015588578.1	WP_149168840.1	WP_006279619.1	WP_175937039.1	KTV72_04755
OG0000427		WP_006280198.1	WP_006280198.1	WP_006014611.1	WP_006280198.1	WP_064125311.1	WP_174134264.1	WP_174133489.1	WP_182282737.1	WP_052264715.1	WP_182367883.1	WP_182309841.1	WP_182321246.1	WP_041571505.1	WP_010406442.1	WP_167896161.1	WP_026092657.1	WP_026092657.1	WP_006280198.1	WP_114516752.1	WP_168456192.1	WP_168464098.1	WP_191110871.1	WP_006280198.1	WP_041045053.1	WP_006280198.1	WP_006280198.1	WP_006280198.1	WP_175814125.1	OAL99587.1	OAM05051.1, OAM06276.1	WP_175809550.1	WP_026092657.1	WP_026092657.1	WP_175818319.1	WP_110409261.1		WP_006280198.1	WP_006280198.1	WP_006280198.1	WP_175938957.1	WP_139686818.1	WP_175838339.1	WP_006014611.1	WP_015588000.1	WP_010406442.1	WP_006280198.1	WP_041045053.1	KTV72_03940
OG0000428		WP_010082097.1	WP_010082097.1	WP_006014627.1	WP_007548917.1	WP_187297308.1	WP_174132764.1	WP_174132764.1	WP_182282734.1	WP_007302165.1	WP_015589428.1	WP_182309846.1	WP_015589428.1	WP_011256914.1	WP_007302165.1	WP_167896157.1	WP_015587995.1	WP_108784119.1	WP_015589428.1	WP_114516757.1	WP_168456196.1	WP_168464157.1	WP_191110876.1	WP_010082097.1	WP_041045059.1	WP_174515674.1	WP_015589428.1	WP_015589428.1	WP_175814120.1	OAL97443.1	OAM05055.1, OAM06272.1	WP_175809869.1	WP_017532231.1	WP_017532231.1	WP_175818315.1	WP_110409940.1	WP_038250246.1	WP_015589428.1	WP_156768672.1	WP_015589428.1	WP_175938946.1	WP_010406427.1	WP_175838330.1	WP_143689877.1	WP_015587995.1	WP_149168695.1	WP_010082097.1	WP_175937206.1	KTV72_01090
OG0000429		WP_010082099.1	WP_010082099.1	WP_006014619.1	WP_007548918.1	WP_187297310.1	WP_174132766.1	WP_174132766.1	WP_010082099.1	WP_007302167.1	WP_182367875.1	WP_182309844.1	WP_182321240.1	WP_011256916.1	WP_019236749.1	WP_011256916.1	WP_127463839.1	WP_007302167.1	WP_010082099.1	WP_114516755.1	WP_168456195.1	WP_168464019.1	WP_191110874.1	WP_010082099.1	WP_041045057.1	WP_007548918.1	WP_010082099.1	WP_010082099.1	WP_175814122.1	OAL97445.1	OAM05054.1, OAM06273.1	WP_175809547.1	WP_007302167.1	WP_007302167.1	WP_175818316.1	WP_110409942.1	WP_038250251.1	WP_010082099.1	WP_010082099.1	WP_007548918.1	WP_175938950.1	WP_010406433.1	WP_175838333.1	WP_143689876.1	WP_015587997.1	WP_007302167.1	WP_010082099.1	WP_175937203.1	KTV72_01100
OG0000430		WP_010962943.1	WP_010962943.1	WP_006015773.1	WP_012673307.1	WP_187296988.1	WP_174134295.1	WP_174132758.1	WP_038199241.1	WP_052264988.1	WP_182367305.1	WP_182309588.1	WP_038249844.1	WP_011256687.1	WP_007302490.1	WP_167895804.1	WP_127464010.1	WP_108783922.1	WP_015589288.1	WP_114517304.1	WP_168455270.1	WP_168464422.1	WP_191111457.1	WP_038199241.1	WP_041045322.1	WP_174515688.1	WP_015589288.1	WP_015589288.1	WP_175814069.1	OAL99667.1	OAM06484.1	WP_175809678.1	WP_007302490.1	WP_007302490.1	WP_175818255.1	WP_110409690.1	WP_038249844.1	WP_015589288.1	WP_038199241.1	WP_155969327.1	WP_175938977.1	WP_010404482.1	WP_175838502.1	WP_063630952.1	WP_015588218.1	WP_007302490.1	WP_010962943.1	WP_175937053.1	KTV72_00945
OG0000431		WP_010963027.1	WP_010963027.1	WP_006015109.1	WP_007550279.1	WP_187296820.1	WP_174133341.1	WP_174133341.1	WP_010081939.1	WP_096097213.1	WP_182367473.1	WP_182309773.1	WP_182320897.1	WP_011256747.1	WP_019236736.1	WP_011256747.1	WP_127463820.1	WP_108784131.1	WP_141457278.1	WP_114517650.1	WP_168455913.1	WP_168464107.1	WP_191110952.1	WP_010081939.1	WP_041045599.1	WP_174516035.1	WP_015589369.1	WP_015589369.1	WP_175814097.1	OAL99957.1	OAM06433.1	WP_175809522.1	WP_017532209.1	WP_017532209.1	WP_175818288.1	WP_110410589.1	WP_038251042.1	WP_015589369.1	WP_010081939.1	WP_010081939.1	WP_175939399.1	WP_010402923.1	WP_175837523.1	WP_006015109.1	WP_135352975.1	WP_149168687.1	WP_010963027.1	WP_175937178.1	KTV72_01755
OG0000432		WP_010963085.1	WP_010963085.1	WP_006014614.1	WP_012673378.1	WP_187297312.1	WP_174134265.1	WP_174133536.1	WP_010963085.1	WP_010406439.1	WP_182367880.1	WP_182309842.1	WP_182321244.1	WP_011256918.1	WP_019236751.1	WP_167896160.1	WP_127463841.1	WP_108784122.1	WP_015589431.1	WP_114516753.1	WP_168456193.1	WP_168464097.1	WP_191110872.1	WP_010963085.1	WP_041045055.1	WP_151807649.1	WP_015589431.1	WP_015589431.1	WP_175814124.1		OAM05052.1, OAM06275.1	WP_175809549.1	WP_017532233.1	WP_017532233.1	WP_175818318.1	WP_110409260.1	WP_038248793.1	WP_015589431.1		WP_151807649.1	WP_175938955.1	WP_139686817.1	WP_175838337.1	WP_143689874.1	WP_015587999.1	WP_149168696.1	WP_010963085.1	WP_175937663.1	KTV72_03935
OG0000433		WP_022626154.1	WP_022626154.1	WP_006014503.1	WP_007548470.1	WP_187297659.1	WP_174133928.1	WP_174132699.1	WP_022626154.1	WP_052264973.1	WP_064124995.1	WP_182309819.1	WP_182321285.1	WP_011256906.1	WP_007302354.1	WP_167896151.1	WP_127464300.1	WP_108784686.1	WP_015589449.1	WP_114517273.1	WP_168456098.1	WP_168464460.1	WP_191111438.1	WP_208571598.1	WP_041044932.1	WP_174515666.1	WP_015589449.1	WP_015589449.1	WP_175814152.1	OAM00725.1	OAM04668.1	WP_175809646.1	WP_017531905.1	WP_017531905.1	WP_175818347.1	WP_110409498.1	WP_038250601.1	WP_015589449.1	WP_022626154.1	WP_155969192.1	WP_175938659.1	WP_139686755.1	WP_175837684.1	WP_063630881.1	WP_015588132.1	WP_007302354.1	WP_081420830.1	WP_175937247.1	KTV72_03380
OG0000434		WP_038228077.1	WP_038228077.1	WP_006015733.1	WP_039963886.1	WP_187297183.1	WP_174133155.1	WP_174133155.1	WP_038228077.1	WP_007302460.1	WP_182368023.1	WP_182309941.1	WP_065094425.1	WP_041571532.1	WP_007302460.1	WP_167896282.1	WP_127463997.1	WP_108784145.1	WP_041573616.1	WP_114516840.1	WP_168456226.1	WP_168464881.1	WP_191111589.1	WP_038228077.1	WP_041046710.1	WP_174515735.1	WP_041573616.1	WP_041573616.1	WP_175813888.1	OAM01782.1	OAM05873.1	WP_175809190.1	WP_007302460.1	WP_007302460.1	WP_175818101.1	WP_110410179.1	WP_038249937.1	WP_041573616.1	WP_038228077.1	WP_155969605.1	WP_175938247.1	WP_139686617.1	WP_175838527.1	WP_143689192.1	WP_135352925.1	WP_007302460.1	WP_038228077.1		KTV72_04025
OG0000435		WP_041580658.1	WP_041580658.1	WP_006014608.1	WP_006280200.1	WP_187297313.1	WP_174133490.1	WP_174133490.1	WP_006280200.1	WP_052264716.1	WP_182367886.1	WP_182309840.1	WP_182321247.1	WP_011256920.1	WP_007302171.1	WP_167896162.1	WP_127463842.1	WP_108784123.1	WP_141456687.1		WP_168456191.1	WP_174855548.1	WP_191110870.1	WP_006280200.1	WP_041045051.1	WP_174515673.1	WP_006280200.1	WP_209452446.1	WP_175814427.1	OAL99588.1	OAM05050.1, OAM06277.1	WP_175809871.1	WP_017532235.1	WP_017532235.1	WP_180211281.1	WP_110409262.1	WP_038248790.1	WP_006280200.1	WP_006280200.1	WP_006280200.1	WP_175938959.1	WP_139686819.1	WP_180211284.1	WP_143689873.1	WP_135352864.1	WP_007302171.1	WP_041580658.1	WP_175937664.1	KTV72_03945
OG0000436	WP_006279675.1	WP_006279675.1	WP_006279675.1	WP_006015760.1	WP_006279675.1	WP_017532424.1		WP_006279675.1, WP_174133365.1	WP_006279675.1	WP_006279675.1	WP_006279675.1	WP_182309145.1	WP_006279675.1	WP_011256575.1	WP_006279675.1	WP_011256575.1	WP_038199679.1	WP_006279675.1	WP_006279675.1	WP_017532424.1	WP_168455456.1	WP_168463801.1	WP_191110677.1	WP_006279675.1	WP_041046493.1	WP_006279675.1	WP_006279675.1	WP_006279675.1	WP_175814361.1	OAL96699.1	OAM05883.1	WP_175809731.1	WP_017532424.1	WP_017532424.1	WP_175818199.1	WP_110409811.1	WP_038250892.1	WP_006279675.1	WP_006279675.1	WP_006279675.1	WP_175939376.1	WP_006279675.1	WP_175837419.1	WP_143689183.1	WP_015588209.1	WP_006279675.1	WP_006279675.1	WP_041046493.1	KTV72_04005
OG0000437	WP_164224296.1, WP_164224301.1	WP_006279896.1	WP_006279896.1	WP_080589533.1	WP_006279896.1	WP_187297336.1			WP_006279896.1	WP_081439702.1	WP_006279896.1	WP_006279896.1	WP_006279896.1	WP_136132041.1	WP_080600797.1	WP_167896137.1	WP_127464308.1	WP_080589533.1	WP_006279896.1	WP_114517096.1	WP_168456280.1	WP_168464542.1	WP_191111574.1	WP_006279896.1	WP_084221182.1	WP_174515968.1	WP_006279896.1	WP_006279896.1	WP_175814450.1	OAL99544.1		WP_175809761.1	WP_083852059.1	WP_083852059.1	WP_175818167.1	WP_110409483.1	WP_081818048.1	WP_006279896.1	WP_006279896.1	WP_082860933.1	WP_175938623.1	WP_080589533.1	WP_175837659.1	WP_080589533.1	WP_135352912.1	WP_081439702.1	WP_006279896.1	WP_175937111.1	KTV72_01335
OG0000438	WP_164224313.1	WP_010082412.1	WP_010082412.1	WP_006013713.1	WP_012673282.1	WP_064125547.1	WP_174133081.1	WP_174133081.1	WP_010082412.1	WP_007302681.1	WP_182367164.1	WP_182309925.1	WP_155969176.1	WP_011256705.1	WP_007302681.1	WP_167895790.1	WP_127464194.1	WP_108784113.1	WP_012673282.1	WP_114517274.1	WP_168455347.1	WP_168464705.1	WP_191110908.1	WP_010082412.1	WP_041045671.1	WP_012673282.1	WP_012673282.1	WP_012673282.1	WP_175813849.1	OAL97260.1	OAM06469.1	WP_175809782.1	WP_017532639.1	WP_017532639.1	WP_175818137.1	WP_110409926.1		WP_012673282.1	WP_010082412.1	WP_155969176.1	WP_175938276.1	WP_006013713.1	WP_175838450.1	WP_063631141.1	WP_015588471.1	WP_007302681.1	WP_010082412.1	WP_175937398.1	KTV72_03325
OG0000439	WP_164224332.1	WP_010962828.1	WP_010962828.1	WP_006013690.1	WP_012673213.1	WP_187297238.1	WP_174134297.1	WP_174133483.1	WP_010962828.1	WP_052264733.1	WP_182367054.1	WP_182309536.1	WP_182320683.1	WP_011256643.1	WP_019236368.1	WP_167895841.1		WP_108784198.1	WP_015589198.1	WP_114517280.1	WP_168455453.1	WP_168464253.1	WP_191111100.1	WP_208571623.1	WP_041046680.1	WP_174516004.1	WP_015589198.1	WP_015589198.1	WP_175813883.1	OAM01123.1	OAM06461.1	WP_175809814.1	WP_017532632.1	WP_017532632.1	WP_175818106.1	WP_110410484.1	WP_038250057.1	WP_015589198.1		WP_155969083.1	WP_175939267.1	WP_139686491.1	WP_175837356.1	WP_143689601.1	WP_015588479.1	WP_019236368.1	WP_010962828.1	WP_175937442.1	KTV72_01260
OG0000440	WP_164224349.1	WP_010082408.1	WP_010082408.1	WP_006013563.1	WP_007548604.1	WP_187297292.1		WP_174133262.1	WP_010082408.1	WP_052264783.1	WP_182367179.1	WP_182309906.1	WP_182320879.1	WP_011256601.1	WP_019236704.1	WP_167895870.1	WP_127463702.1	WP_108784207.1	WP_015589257.1		WP_168455358.1	WP_168464016.1	WP_191110804.1	WP_010082408.1	WP_041046384.1	WP_155969149.1	WP_174516899.1	WP_015589257.1	WP_175813940.1	OAL98663.1	OAM03925.1, OAM05801.1	WP_175809830.1	WP_017531832.1	WP_017531832.1	WP_175818666.1	WP_110409395.1		WP_015589257.1	WP_070356929.1	WP_155969149.1	WP_175939146.1	WP_139686938.1	WP_175837451.1	WP_143689422.1	WP_015587842.1	WP_019236704.1	WP_010082408.1	WP_175937218.1	KTV72_03460
OG0000441	WP_164224354.1	WP_010962344.1	WP_010962344.1	WP_006014932.1	WP_012673052.1	WP_187296869.1		WP_174132917.1	WP_010962344.1	WP_052264860.1	WP_182366441.1	WP_015588787.1	WP_010962344.1	WP_041571579.1	WP_007302033.1	WP_041571579.1	WP_127463758.1	WP_007302033.1	WP_015588787.1		WP_168456286.1	WP_168464956.1	WP_191110720.1	WP_010962344.1	WP_041045012.1	WP_015588787.1	WP_015588787.1	WP_015588787.1	WP_175814351.1	OAM01716.1	OAM06253.1	WP_175809883.1	WP_007302033.1	WP_007302033.1	WP_175818695.1	WP_179947423.1	WP_010962344.1	WP_015588787.1	WP_010082599.1	WP_015588787.1	WP_175938833.1	WP_064085440.1	WP_175838471.1	WP_143689769.1	WP_041581316.1	WP_052264860.1	WP_010962344.1	WP_175937033.1	KTV72_02535
OG0000442	WP_164224364.1	WP_010963096.1	WP_010963096.1	WP_006014180.1	WP_012673382.1	WP_187297140.1	WP_174133129.1	WP_174133129.1	WP_182282739.1	WP_007302341.1	WP_182367775.1	WP_182309810.1	WP_182321256.1	WP_011256603.1	WP_019236833.1	WP_167895875.1	WP_127463946.1		WP_141456691.1	WP_114517059.1	WP_168455482.1	WP_168464302.1	WP_191111467.1	WP_070356997.1	WP_041045912.1	WP_174515669.1	WP_174516847.1	WP_141456691.1	WP_175813982.1		OAM04570.1	WP_175809242.1	WP_017531917.1	WP_017531917.1	WP_175818619.1	WP_110409373.1	WP_038250961.1	WP_015589440.1	WP_070356997.1	WP_155969207.1	WP_175939271.1	WP_139686749.1	WP_175837351.1	WP_143689352.1	WP_135352774.1	WP_007302341.1	WP_010963096.1	WP_175937810.1	KTV72_01420
OG0000443	WP_164224374.1	WP_006280349.1	WP_006280349.1	WP_006013790.1	WP_006280349.1	WP_187297280.1	WP_174133942.1		WP_006280349.1	WP_007302843.1	WP_182366612.1	WP_182309896.1	WP_006280349.1	WP_011256668.1	WP_007302843.1	WP_167895823.1	WP_127463586.1		WP_015588852.1	WP_114517568.1	WP_168455661.1	WP_168464649.1	WP_191110763.1	WP_006280349.1	WP_041046022.1	WP_155968976.1	WP_015588852.1	WP_015588852.1	WP_175814018.1	OAL99133.1	OAM06454.1	WP_175809330.1	WP_017531617.1	WP_017531617.1	WP_175818573.1	WP_110410193.1	WP_006280349.1	WP_015588852.1	WP_006280349.1	WP_155968976.1	WP_175939234.1	WP_139686373.1	WP_175838087.1	WP_143689842.1	WP_015587693.1	WP_007302843.1	WP_006280349.1	WP_175937742.1	KTV72_00615
OG0000444	WP_164224379.1	WP_010963118.1	WP_010963118.1	WP_006015719.1	WP_012673387.1	WP_187297175.1	WP_174133464.1	WP_174133464.1	WP_070357005.1	WP_007302450.1	WP_182367742.1	WP_182309828.1	WP_182321197.1	WP_041571469.1	WP_007302450.1	WP_167895810.1	WP_127463989.1	WP_108784527.1	WP_012673387.1	WP_114516849.1	WP_168456311.1	WP_168463807.1		WP_070357005.1	WP_041046260.1	WP_174515732.1	WP_012673387.1	WP_209452393.1	WP_175814075.1	OAL99174.1	OAM05865.1	WP_175809672.1	WP_017532405.1	WP_017532405.1	WP_175818261.1	WP_110410353.1		WP_012673387.1	WP_070357005.1	WP_155969129.1	WP_175938159.1	WP_139686621.1	WP_175837887.1	WP_143689200.1	WP_015588188.1	WP_007302450.1	WP_010963118.1	WP_175937064.1	KTV72_01750
OG0000445	WP_164224390.1	WP_006280242.1	WP_006280242.1	WP_006015139.1	WP_006280242.1	WP_187296823.1	WP_174132842.1	WP_174132842.1	WP_182282713.1	WP_052264707.1	WP_006280242.1	WP_182309769.1	WP_182320891.1	WP_011256972.1	WP_010402967.1	WP_167896250.1	WP_127463825.1	WP_108784285.1	WP_006280242.1	WP_114516766.1	WP_168455905.1	WP_168464344.1	WP_191111367.1	WP_006280242.1	WP_041045067.1	WP_006280242.1	WP_174516869.1	WP_006280242.1	WP_175814102.1	OAL99961.1	OAM06226.1	WP_175809529.1	WP_017532216.1	WP_017532216.1	WP_175818297.1	WP_110409821.1	WP_038251041.1	WP_006280242.1	WP_006280242.1	WP_006280242.1	WP_175938399.1	WP_139686807.1	WP_175837962.1	WP_143689886.1	WP_015587983.1	WP_052264707.1	WP_006280242.1	WP_175937210.1	KTV72_01070
OG0000446	WP_164224398.1	WP_010962867.1	WP_010962867.1	WP_006015654.1	WP_012673275.1	WP_010962867.1	WP_174132682.1	WP_174132682.1	WP_010962867.1	WP_007302430.1	WP_182319521.1	WP_155969359.1	WP_012673275.1	WP_011256966.1	WP_019236879.1	WP_167896244.1	WP_127463971.1	WP_108784447.1	WP_015589224.1	WP_114517291.1	WP_168455891.1	WP_168463902.1	WP_191111518.1	WP_010962867.1	WP_041045117.1	WP_155969359.1	WP_015589224.1	WP_015589224.1	WP_175814135.1	OAL99720.1	OAM06365.1	WP_175809670.1	WP_017532003.1	WP_017532003.1	WP_175818329.1	WP_110409907.1	WP_038249148.1	WP_015589224.1		WP_155969359.1	WP_175938185.1	WP_010407101.1	WP_175837920.1	WP_143689214.1	WP_135352941.1	WP_007302430.1	WP_010962867.1		KTV72_03740
OG0000447	WP_164224425.1	WP_010963119.1	WP_010963119.1	WP_006015721.1	WP_012673388.1	WP_187297176.1	WP_174134228.1	WP_174133463.1, WP_174133546.1	WP_182282750.1	WP_007302451.1	WP_182367740.1	WP_182309829.1	WP_182321195.1	WP_011256680.1	WP_007302451.1	WP_167895811.1	WP_127463990.1	WP_108784528.1	WP_015589456.1	WP_114516848.1	WP_168456182.1	WP_168463808.1	WP_191111185.1	WP_038199598.1	WP_041046258.1	WP_038250643.1	WP_015589456.1	WP_209452392.1		OAL99175.1	OAM05866.1		WP_017532406.1	WP_017532406.1		WP_110410354.1	WP_038250643.1	WP_015589456.1	WP_038199598.1	WP_038250643.1	WP_175938160.1	WP_139686620.1	WP_175837885.1	WP_143689199.1	WP_135352930.1	WP_007302451.1	WP_010963119.1	WP_175937065.1	KTV72_01745
OG0000448	WP_164224439.1	WP_010963171.1	WP_010963171.1	WP_006015517.1	WP_012673421.1	WP_187297627.1	WP_174134192.1	WP_174132796.1	WP_095742843.1	WP_007301957.1	WP_182367684.1	WP_182309871.1	WP_182319890.1	WP_041571561.1	WP_007301957.1	WP_167896302.1	WP_127463663.1	WP_108784281.1	WP_141456848.1	WP_114517224.1	WP_168456180.1	WP_168463950.1	WP_191111586.1	WP_095742843.1	WP_041046695.1	WP_174515718.1	WP_141456848.1	WP_209452376.1	WP_175814096.1	OAM01774.1	OAM06481.1	WP_175809585.1	WP_017531787.1	WP_017531787.1	WP_175818287.1	WP_110410503.1		WP_015589501.1		WP_155969505.1	WP_175939193.1	WP_139686364.1	WP_175838560.1	WP_143689434.1	WP_135352816.1	WP_149168952.1	WP_010963171.1	WP_175937619.1	KTV72_04330
OG0000449	WP_164224451.1	WP_010962797.1	WP_010962797.1	WP_006014834.1	WP_006280099.1	WP_096616586.1			WP_182282637.1	WP_007302014.1	WP_182367987.1	WP_010962797.1	WP_096616586.1	WP_011256794.1	WP_007302014.1	WP_011256794.1	WP_127463743.1	WP_108784211.1	WP_006280099.1	WP_114516870.1	WP_168455305.1	WP_168464022.1	WP_191111270.1	WP_010962797.1	WP_041044968.1	WP_010962797.1	WP_006280099.1	WP_006280099.1	WP_175813867.1	OAM01749.1	OAM05932.1	WP_175809801.1	WP_017532132.1	WP_017532132.1	WP_175818120.1	WP_110409866.1	WP_038248160.1	WP_006280099.1	WP_010962797.1	WP_010962797.1	WP_175939176.1	WP_139686883.1	WP_175838367.1	WP_143689400.1	WP_015587889.1	WP_007302014.1	WP_010962797.1	WP_175937418.1	KTV72_00020
[truncated: 1,302 more rows]
[truncated: 32 more columns]

## Sheet: Table-S2(B)
Table S2 (B) OrthoFinder Results : Genes not assigned to any orthogroups
[truncated: 780 more rows]
[truncated: 32 more columns]

## Sheet: Table-S2(C)
Table S2 (C) OrthoFinder Results : Overall OrthoFinder statistics for each Wolbachia genome analyzed
[truncated: 11 more rows]
[truncated: 32 more columns]

## Sheet: Table-S3(A)
Table S3 (A) eggNOG based annotations of Wolbachia wMoz proteins
[truncated: 690 more rows]

[truncated: 20 more sheets: Table-S3(B), Table-S3(C), Table-S3(D), Table-S4(A), Table-S4(B), Table-S4(C), Table-S4(D), Table-S4(E), Table-S5(A), Table-S5(B), Table-S6, Table-S7, Table-S8(A), Table-S8(B), Table-S8(C), Table-S8(D), Table-S8(E), Table-S8(F), Table-S8(G), Table-S9]
